# Supplementary material for: End-member modeling of the grain-size record of Sikouzi fine sediments in Ningxia (China) and implications for temperature control of Neogene evolution of East Asian winter monsoon
Source: PLoS One. 2017 Oct 12;12(10):e0186153. doi: 10.1371/journal.pone.0186153 (PMC5638412; doi:10.1371/journal.pone.0186153)
Supplement: S1 Data — (XLS) [file pone.0186153.s001.xls]

## Sheet: End_Member_Abundances
Specimen	Age(Ma)	EM 1	EM 2	EM 3
SKZ00001	0.0809319	13.6884	64.2295	22.0821
SKZ00003	0.1136	24.9689	36.352	38.679
SKZ00004	0.116143	14.7199	75.0292	10.2509
SKZ00005	0.118685	46.2329	53.7671	0
SKZ00006	0.119448	10.9505	70.5448	18.5047
SKZ00008	0.133319	12.9232	77.3706	9.70626
SKZ00010	0.135178	12.0042	80.6219	7.37387
SKZ00013	0.137967	16.7808	77.8825	5.33664
SKZ00016	0.140755	26.0552	73.9448	0
SKZ00019	0.143544	18.4517	78.0948	3.45356
SKZ00021	0.145403	15.0498	79.5766	5.37359
SKZ00027	0.15098	15.4436	78.3342	6.22211
SKZ00030	0.153769	15.7201	79.5209	4.75904
SKZ00034	0.157487	19.0995	78.0142	2.8864
SKZ00040	0.1629	29.8819	50.5334	19.5847
SKZ00044	0.166289	20.1685	66.0251	13.8064
SKZ00050	0.171374	27.2489	23.7633	48.9878
SKZ00053	0.179879	33.8638	57.1473	8.98896
SKZ00056	0.182346	29.49	70.51	0
SKZ00059	0.184814	32.6712	50.264	17.0648
SKZ00063	0.188103	30.294	47.0211	22.685
SKZ00075	0.197972	30.9567	55.5144	13.5289
SKZ00078	0.200439	51.2612	13.7771	34.9617
SKZ00080	0.202084	39.9038	60.0962	0
SKZ00082	0.203729	16.2947	76.6043	7.10102
SKZ00086	0.283251	18.2859	71.8266	9.88743
SKZ00091	0.28635	10.4058	68.7613	20.8329
SKZ00100	0.291928	15.2984	70.7762	13.9254
SKZ00105	0.295027	18.6649	76.6971	4.63799
SKZ00110	0.298126	13.9142	72.7738	13.312
SKZ00115	0.301225	16.2141	73.7641	10.0218
SKZ00121	0.304944	36.007	63.993	0
SKZ00126	0.308043	24.0215	73.4459	2.53255
SKZ00136	0.314241	19.9825	78.8376	1.17988
SKZ00146	0.320439	13.4321	74.5109	12.057
SKZ00156	0.326636	16.0639	70.67	13.2661
SKZ00160	0.329116	16.274	77.901	5.82504
SKZ00161	0.329735	17.7431	74.9116	7.34521
SKZ00163	0.330975	12.347	75.0208	12.6322
SKZ00171	0.335933	14.5275	70.4668	15.0057
SKZ00174	0.337793	13.008	72.5581	14.4338
SKZ00186	0.34523	20.7846	75.3848	3.83054
SKZ00191	0.348329	19.8337	77.1095	3.05682
SKZ00196	0.351428	21.1558	75.3987	3.44555
SKZ00202	0.355147	16.7006	73.6791	9.62022
SKZ00206	0.357626	19.8923	76.1534	3.95429
SKZ00212	0.361344	9.41449	72.5875	17.9981
SKZ00219	0.365683	14.7178	64.8147	20.4675
SKZ00226	0.370021	15.621	62.4798	21.8992
SKZ00236	0.376219	13.3621	78.646	7.99194
SKZ00244	0.381698	22.8343	38.356	38.8097
SKZ00246	0.383198	17.296	76.6044	6.09958
SKZ00248	0.384698	37.1965	50.7045	12.099
SKZ00250	0.386198	14.1634	77.3852	8.45141
SKZ00255	0.39249	24.7136	70.4109	4.87545
SKZ00261	0.404165	10.5823	3.61311	85.8046
SKZ00267	0.409765	30.4398	66.5156	3.04454
SKZ00270	0.412565	44.6593	55.3407	0
SKZ00275	0.417232	29.6784	70.3216	0
SKZ00285	0.426566	23.423	76.577	0
SKZ00291	0.432167	25.103	74.897	0
SKZ00296	0.449325	73.2453	26.7547	0
SKZ00305	0.452312	73.4994	26.5006	0
SKZ00309	0.45364	34.9896	65.0104	0
SKZ00316	0.455963	18.0501	78.7617	3.18827
SKZ00323	0.458286	18.8663	61.6997	19.434
SKZ00330	0.46061	17.5417	79.2879	3.17034
SKZ00331	0.460942	28.8019	71.1981	0
SKZ00333	0.461606	56.5776	43.4224	0
SKZ00334	0.461937	18.7483	76.0511	5.20058
SKZ00337	0.462933	25.8813	74.1187	0
SKZ00346	0.46592	26.8316	71.3685	1.79988
SKZ00354	0.468576	35.029	64.971	0
SKZ00358	0.469903	19.8962	75.1923	4.91143
SKZ00366	0.472559	10.1984	59.1687	30.6329
SKZ00376	0.475878	16.3479	73.7948	9.85727
SKZ00382	0.477869	32.5451	67.4549	0
A0002	0.509168	24.6221	54.9048	20.473
A0004	0.510871	25.9005	47.7443	26.3552
A0010	0.515979	24.2394	34.89	40.8705
A0026	0.5296	26.097	56.3904	17.5126
A0036	0.538113	40.367	59.633	0
A0045	0.545775	29.4582	70.5418	0
A0058	0.556842	44.1444	55.8556	0
A0068	0.565355	36.8092	63.1908	0
A0078	0.573869	33.234	66.766	0
A0084	0.578977	27.2154	72.7846	0
A0087	0.581531	71.0051	28.9949	0
A0098	0.590895	37.5771	62.4229	0
A0102	0.5943	39.9903	60.0097	0
A0105	0.596854	26.4466	71.7174	1.83599
A0108	0.599408	25.6127	64.6455	9.74177
A0112	0.603165	18.1336	81.8664	0
A0117	0.605889	20.3818	51.1945	28.4238
A0123	0.609158	24.6864	40.6502	34.6634
A0128	0.611882	25.4222	69.0062	5.57151
A0133	0.614605	23.2197	38.7902	37.9901
A0135	0.615695	20.0871	34.5864	45.3265
A0142	0.619508	9.51152	14.4361	76.0524
A0145	0.653559	17.9754	13.8636	68.161
A0147	0.655797	54.0769	45.9231	0
A0150	0.659155	39.5327	60.4673	0
A0154	0.663631	86.0682	13.9318	0
A0161	0.671464	25.2745	56.9464	17.7791
A0167	0.678179	26.7404	62.0106	11.249
A0169	0.680417	33.1668	66.8332	0
A0175	0.687131	28.7211	71.2789	0
A0183	0.696084	24.3309	72.1468	3.52223
A0189	0.702798	21.3715	72.8312	5.79721
A0199	0.713989	22.6951	71.5118	5.79311
A0202	0.717768	20.3984	21.818	57.7835
A0205	0.721759	35.8515	54.7675	9.38102
A0210	0.728411	11.107	45.9451	42.948
A0218	0.739053	22.9762	70.4032	6.62061
A0220	0.741713	20.0652	23.836	56.0988
A0223	0.745704	31.4535	68.5465	0
A0228	0.752355	9.32915	2.64145	88.0294
A0251	0.787491	55.0269	44.9731	0
A0256	0.80437	51.7955	48.2045	0
A0261	0.821249	61.594	38.406	0
A0263	0.828001	14.3481	0	85.6519
A0267	0.841504	46.9392	53.0608	0
A0273	0.861759	10.5868	60.9462	28.467
A0277	0.875263	62.5798	37.4202	0
A0280	0.88539	19.9311	15.794	64.2748
A0282	0.892142	21.1862	51.1503	27.6636
A0291	0.958226	8.21604	75.0628	16.7212
A0295	0.967387	9.56935	9.20885	81.2218
A0300	0.978839	16.821	39.7472	43.4318
A0303	0.98571	22.1682	70.244	7.58773
A0307	0.990714	27.612	67.3148	5.07322
A0318	0.994408	17.2696	74.4304	8.30007
A0327	0.997429	37.7257	60.0066	2.26772
A0331	0.998773	42.8423	57.1577	0
A0336	1.00045	31.3369	54.8976	13.7654
A0342	1.00226	25.1208	26.6687	48.2105
A0348	1.00305	24.0525	22.5988	53.3486
A0351	1.00344	16.6881	20.2128	63.0991
A0362	1.00867	35.7074	46.3254	17.9671
A0367	1.00933	23.3513	27.0538	49.5949
A0370	1.00972	19.4107	32.676	47.9133
A0382	1.01495	31.094	30.1141	38.7919
A0387	1.01561	41.74	58.26	0
A0389	1.01587	21.2583	9.09083	69.6508
A0397	1.02107	6.31496	8.56927	85.1158
A0400	1.02178	19.4483	22.0159	58.5358
A0402	1.02225	39.6792	60.3208	0
A0415	1.02533	13.7041	28.1957	58.1002
A0418	1.03085	69.1921	30.8079	0
A0422	1.03191	43.6067	56.3933	0
A0425	1.0327	11.5103	50.4812	38.0085
A0430	1.03402	24.4723	68.6562	6.87152
A0439	1.0364	28.1016	70.1095	1.78892
A0442	1.03719	31.5613	66.8785	1.56023
A0453	1.0401	30.1857	64.8589	4.95545
SKZ00386	1.04104	18.7748	76.5273	4.69789
SKZ00390	1.04268	42.2303	57.7697	0
SKZ00392	1.0435	30.9747	69.0253	0
SKZ00398	1.04597	24.3352	73.1184	2.54637
SKZ00405	1.04885	18.8123	75.4116	5.77614
SKZ00410	1.05091	12.6049	87.3951	0
SKZ00416	1.05337	33.2942	66.7058	0
SKZ00423	1.05625	46.0538	53.9462	0
SKZ00426	1.05749	32.2688	67.7312	0
SKZ00431	1.05954	32.45	67.55	0
SKZ00435	1.06119	55.5168	44.4832	0
SKZ00446	1.06571	34.0964	43.9832	21.9204
SKZ00454	1.069	37.3386	44.4842	18.1772
SKZ00460	1.2257	6.70792	40.8962	52.3959
SKZ00464	1.23668	30.9913	69.0087	0
SKZ00474	1.26413	21.0465	44.7977	34.1558
SKZ00486	1.29707	19.5895	56.5271	23.8835
SKZ00493	1.31629	32.3074	27.3335	40.3591
SKZ00496	1.32453	31.9226	60.4708	7.60666
SKZ00502	1.341	57.9727	42.0273	0
SKZ00509	1.36021	16.4197	52.0677	31.5126
SKZ00511	1.3657	13.2051	59.9146	26.8804
SKZ00515	1.37668	22.2476	75.4575	2.29492
SKZ00520	1.39041	24.0819	43.3494	32.5687
SKZ00526	1.40688	37.3971	61.1217	1.48117
SKZ00532	1.42335	23.4034	60.3113	16.2852
SKZ00538	1.43982	50.578	49.422	0
SKZ00546	1.46178	53.4378	46.5622	0
SKZ00552	1.47826	45.9956	54.0044	0
SKZ00555	1.48649	29.0269	69.0921	1.88096
SKZ00560	1.50022	22.8448	73.457	3.69822
SKZ00567	1.51943	29.4671	62.0539	8.47894
SKZ00570	1.52767	17.5464	71.6201	10.8335
SKZ00575	1.54139	13.4915	75.0809	11.4277
SKZ00580	1.55512	35.1463	56.9342	7.91946
SKZ00581	1.55787	17.2002	72.1388	10.661
SKZ00583	1.56336	40.6143	46.8889	12.4968
SKZ00586	1.57159	41.3518	58.6482	0
SKZ00589	1.57983	34.5424	40.0309	25.4267
SKZ00593	1.59081	22.2164	27.1425	50.6411
SKZ00600	1.70016	20.1247	46.7645	33.1108
SKZ00606	1.71988	54.5506	45.4494	0
SKZ00612	1.7396	21.8166	78.1834	0
SKZ00614	1.74618	13.0625	8.65812	78.2794
SKZ00616	1.75275	13.7238	60.7837	25.4925
SKZ00618	1.75932	16.8656	38.8794	44.255
SKZ00620	1.7659	27.1675	72.8325	0
SKZ00622	1.77049	26.1388	63.2015	10.6597
SKZ00627	1.77377	34.6504	58.6966	6.65303
SKZ00630	1.77574	13.2785	52.3947	34.3268
A0703	1.78541	31.6068	56.5314	11.8617
A0713	1.78819	9.0237	64.1049	26.8714
A0723	1.79097	25.0081	39.7094	35.2826
A0730	1.79292	19.6785	36.8246	43.4969
A0732	1.79348	39.1431	59.4218	1.43509
A0738	1.79515	39.9172	60.0828	0
A0745	1.7971	48.083	40.7406	11.1764
A0748	1.79793	32.3702	53.3344	14.2953
A0753	1.79932	40.1274	52.4346	7.43799
A0755	1.79988	27.243	32.3124	40.4446
A0759	1.80099	26.2355	40.9362	32.8282
A0762	1.80183	88.7406	11.2594	0
A0768	1.8035	15.7604	2.01686	82.2228
A0771	1.80433	26.7998	60.5579	12.6423
A0775	1.80545	47.7877	52.2123	0
A0779	1.80656	23.4792	60.7526	15.7681
A0784	1.80795	70.8044	29.1956	0
A0792	1.81018	22.4969	77.5031	0
A0795	1.81101	40.3259	59.6741	0
A0799	1.81213	44.5294	55.4706	0
A0804	1.81352	12.0359	71.4137	16.5504
A0812	1.81574	60.5881	36.7115	2.70036
A0824	1.81908	30.0282	60.2133	9.75854
A0835	1.82215	31.8531	68.1469	0
A0842	1.82409	12.3987	47.282	40.3192
A0849	1.82604	22.5448	69.5579	7.89725
A0856	1.82841	28.6949	71.3051	0
A0860	1.82985	30.7679	67.3577	1.87446
A0864	1.8313	26.419	72.8225	0.75842
A0869	1.8331	12.5654	37.5996	49.835
A0876	1.83563	31.9529	67.2054	0.84176
A0879	1.83672	20.7584	65.608	13.6336
A0887	1.83961	31.0607	31.0719	37.8674
A0896	1.84286	23.9531	49.7824	26.2645
A0900	1.84431	41.4187	28.5186	30.0627
A0902	1.84503	10.1417	7.49545	82.3629
A0908	1.8472	24.6058	30.2026	45.1917
A0919	1.85118	11.8017	24.9877	63.2106
A0922	1.85226	19.3328	9.28707	71.3802
A0928	1.85443	36.731	63.269	0
A0937	1.85768	15.964	71.4635	12.5725
A0941	1.85913	24.3131	75.6869	0
A0949	1.86202	32.2964	67.7036	0
A0953	1.86347	15.4981	82.4632	2.03869
A0960	1.866	23.9222	62.9863	13.0915
A0972	1.87033	77.0332	22.9668	0
A0983	1.87431	78.4587	21.5413	0
A0991	1.8772	15.688	4.75986	79.5522
A0994	1.87828	16.0281	57.6399	26.332
A0996	1.87901	17.5513	18.9259	63.5228
A0999	1.88009	19.3328	42.031	38.6361
A1002	1.88118	10.172	76.3735	13.4545
A1012	1.88479	9.23985	57.2951	33.4651
A1016	1.88624	15.9234	71.7001	12.3765
A1020	1.88768	5.03607	0	94.9639
A1025	1.88949	16.6009	40.3799	43.0192
A1036	1.89346	23.2341	57.4359	19.33
A1044	1.89636	16.287	9.88925	73.8238
A1052	1.89925	73.3712	26.6288	0
A1054	1.89997	24.6701	35.772	39.5579
A1058	1.90142	56.4107	43.5893	0
A1060	1.90214	28.5153	69.582	1.90267
A1068	1.90503	26.8431	31.675	41.4819
A1071	1.90612	19.2785	63.0787	17.6428
A1089	1.91262	12.7071	18.6227	68.6703
A1100	1.9166	16.7241	34.2791	48.9968
A1106	1.91877	15.846	41.7727	42.3812
A1116	1.92238	51.9385	48.0615	0
A1128	1.92672	16.9344	45.2836	37.782
A1131	1.9278	50.2163	49.7837	0
A1136	1.92961	21.5212	73.0943	5.38448
A1145	1.93286	40.7918	59.2082	0
A1152	1.93539	25.1546	72.9356	1.90978
A1162	1.93908	19.1305	48.5344	32.3351
A1167	1.94095	11.9571	59.9121	28.1308
A1171	1.94245	21.4975	55.8492	22.6533
A1182	1.94656	68.4525	31.5475	0
A1188	1.94881	23.0132	76.9868	0
A1198	1.95541	32.7261	67.2739	0
A1200	1.957	28.8146	71.1854	0
A1202	1.95859	26.0534	68.9866	4.96002
A1206	1.96177	15.949	36.4196	47.6314
A1211	1.96574	22.9948	54.3845	22.6207
A1218	1.9713	19.369	51.1151	29.5159
A1226	1.97765	22.4655	60.8097	16.7248
A1235	1.9848	85.3114	14.6886	0
A1240	1.98877	27.6793	72.3207	0
A1243	1.99115	25.5664	71.0476	3.386
A1246	1.99354	34.8333	65.1667	0
A1255	2.00068	48.0398	51.9602	0
A1258	2.00307	15.6166	70.66	13.7235
A1270	2.0126	37.6041	62.3959	0
A1273	2.01498	26.4007	66.9415	6.65782
A1276	2.01736	13.7755	44.5927	41.6317
A1286	2.0253	11.3731	7.00569	81.6212
A1290	2.02848	24.641	75.359	0
A1296	2.03324	26.6819	73.3181	0
A1300	2.03642	35.6385	64.3615	0
A1307	2.04198	37.4538	53.2497	9.29653
A1312	2.04595	21.0814	77.9623	0.95632
A1320	2.0523	17.5042	76.6715	5.82435
A1322	2.05389	21.9637	75.0584	2.97789
A1329	2.05945	18.6879	81.3121	0
A1331	2.06104	47.4986	52.5014	0
A1336	2.06501	20.6129	0.91389	78.4732
A1340	2.06819	13.4835	0	86.5165
A1344	2.07137	31.7523	67.6763	0.57134
A1349	2.07534	24.2912	58.1688	17.54
A1353	2.07851	27.5358	69.1285	3.3357
A1357	2.09526	16.8568	50.5412	32.602
A1364	2.10132	18.8465	48.0418	33.1116
A1373	2.10912	3.53844	0	96.4616
A1381	2.11604	20.1542	47.2343	32.6115
A1384	2.11864	13.9298	22.7715	63.2988
A1389	2.12297	9.55359	2.09589	88.3505
A1395	2.12817	47.8538	52.1462	0
A1400	2.1325	40.2156	59.7844	0
A1402	2.13423	33.8126	66.1874	0
A1407	2.13856	36.9674	63.0326	0
A1412	2.14065	35.8761	64.1239	0
A1417	2.14161	35.6015	64.3985	0
A1424	2.14297	66.6007	33.3993	0
A1436	2.14529	51.5994	48.4006	0
A1437	2.14588	67.3128	32.6872	0
A1442	2.14646	53.9066	46.0934	0
A1448	2.14762	29.7842	70.2158	0
A1456	2.14917	19.4671	65.2443	15.2887
A1467	2.1688	37.2546	62.7454	0
A1475	2.19123	10.4822	67.7996	21.7181
A1483	2.21365	14.555	67.3253	18.1197
A1493	2.24169	11.0438	81.7387	7.21753
A1501	2.26411	35.0802	64.9198	0
A1508	2.28373	33.0091	66.9909	0
A1512	2.29495	24.0719	69.3804	6.54778
A1517	2.30896	22.3383	68.9281	8.73353
A1522	2.32298	29.8106	70.1894	0
A1525	2.33139	11.7907	56.6615	31.5478
A1526	2.33419	19.9237	65.7455	14.3308
A1530	2.3454	23.7982	65.734	10.4678
A1536	2.36222	42.942	30.1192	26.9388
A1541	2.37624	52.4774	47.5226	0
A1545	2.38745	57.3384	42.6616	0
A1551	2.40427	46.6596	53.3404	0
A1557	2.42109	73.5087	26.4913	0
A1561	2.4323	46.767	53.233	0
A1565	2.44351	21.6423	48.3226	30.0351
SKZ00634	2.47446	95.4291	4.48647	0.08447
SKZ00637	2.48716	43.9571	56.0429	0
SKZ00643	2.51256	29.7594	68.2672	1.97344
SKZ00646	2.52526	42.4515	57.5485	0
SKZ00649	2.53796	45.7522	54.2478	0
SKZ00655	2.56336	85.7856	14.2144	0
SKZ00659	2.58029	15.8768	54.0617	30.0615
SKZ00663	2.59358	19.0696	44.6429	36.2875
SKZ00666	2.60342	35.2088	64.2794	0.51178
SKZ00676	2.63623	17.2662	68.656	14.0778
SKZ00679	2.64607	22.6978	75.8754	1.42676
SKZ00690	2.68216	66.4013	33.5987	0
SKZ00697	2.70513	44.8385	55.1615	0
SKZ00699	2.71169	17.2282	49.4338	33.3379
SKZ00706	2.73466	41.4521	58.5479	0
SKZ00709	2.7445	42.5052	57.4948	0
SKZ00711	2.75107	34.7095	65.2905	0
SKZ00715	2.76419	21.9789	61.9539	16.0673
SKZ00726	2.80028	30.3223	69.6778	0
SKZ00736	2.83309	54.453	45.547	0
SKZ00742	2.85278	42.9329	57.0671	0
SKZ00745	2.86262	50.7937	49.2063	0
SKZ00751	2.88231	12.1927	60.6935	27.1137
SKZ00753	2.88887	30.5093	62.045	7.44567
SKZ00756	2.89871	41.4838	58.5162	0
SKZ00760	2.91183	73.2037	26.7963	0
SKZ00762	2.9184	32.6609	60.219	7.12011
SKZ00765	2.92824	35.9756	64.0244	0
SKZ00774	2.95788	48.2394	51.7606	0
SKZ00779	2.97443	32.5407	67.4593	0
SKZ00782	2.98436	33.2921	51.8193	14.8886
SKZ00789	3.00753	32.7139	67.2862	0
SKZ00794	3.02408	74.023	25.977	0
SKZ00797	3.03401	31.1442	66.117	2.73885
SKZ00803	3.04204	45.5945	54.4055	0
SKZ00808	3.04447	34.4992	65.5008	0
SKZ00813	3.04691	36.2177	63.7823	0
SKZ00816	3.04837	56.0102	43.9898	0
SKZ00825	3.05275	8.87944	68.2786	22.8419
SKZ00831	3.05567	28.1557	71.8443	0
SKZ00838	3.05908	4.76913	1.5549	93.676
SKZ00841	3.06054	5.50233	49.7445	44.7532
SKZ00845	3.06248	46.1125	53.8875	0
SKZ00850	3.06492	11.7484	63.7498	24.5018
SKZ00853	3.06638	40.5921	59.4079	0
SKZ00858	3.06881	20.4984	79.5016	0
SKZ00862	3.07076	21.6802	48.7071	29.6127
SKZ00870	3.07465	29.9578	56.7144	13.3278
SKZ00874	3.0766	19.3077	51.2375	29.4548
SKZ00883	3.08098	0	0	100
SKZ00886	3.08244	18.4676	11.2287	70.3037
SKZ00891	3.08487	49.1655	38.0624	12.7721
SKZ00892	3.08895	55.5968	44.4032	0
SKZ00897	3.09097	70.005	29.9949	0
SKZ00905	3.0942	38.3945	56.6939	4.91167
SKZ00910	3.09622	13.3639	13.3438	73.2923
SKZ00912	3.09702	19.6939	67.6402	12.6659
SKZ00915	3.09824	10.8145	80.7366	8.44896
SKZ00922	3.10106	32.1841	67.8159	0
SKZ00924	3.10187	33.4549	66.5451	0
SKZ00936	3.10671	11.2484	88.7516	0
SKZ00941	3.10873	30.3937	69.6063	0
SKZ00944	3.10994	8.60936	3.01056	88.3801
SKZ00947	3.11174	13.2478	82.6164	4.13583
SKZ00948	3.11235	52.2414	47.7586	0
SKZ00950	3.11357	29.2314	58.8597	11.909
SKZ00952	3.11478	29.2523	58.4485	12.2993
SKZ00956	3.11722	48.6932	51.3068	0
SKZ00964	3.12209	48.0812	51.9188	0
SKZ00970	3.12574	22.1683	40.9764	36.8553
SKZ00976	3.12939	6.95253	37.0898	55.9577
SKZ00983	3.13365	2.6929	0	97.3071
SKZ00985	3.14014	18.3083	31.4974	50.1943
SKZ00987	3.14794	0	0	100
SKZ00990	3.14946	50.4171	49.5829	0
SKZ00995	3.15201	70.7846	29.2154	0
SKZ01000	3.15455	74.7908	25.2092	0
SKZ01001	3.15506	76.2669	23.7331	0
SKZ01005	3.1571	43.0111	56.9889	0
SKZ01008	3.15863	73.1443	26.8557	0
SKZ01010	3.15964	13.7129	59.0287	27.2584
SKZ01012	3.16066	42.4317	57.5683	0
SKZ01016	3.1627	49.9364	50.0636	0
SKZ01019	3.16423	17.4626	75.2464	7.29095
SKZ01023	3.16626	55.0135	44.9865	0
SKZ01026	3.16779	24.8424	62.7154	12.4422
SKZ01036	3.17288	48.0659	51.9341	0
SKZ01041	3.17543	77.5969	22.4031	0
SKZ01050	3.18001	36.6538	63.3462	0
SKZ01053	3.18154	57.8464	42.1536	0
SKZ01059	3.18459	35.7331	64.2669	0
SKZ01066	3.18815	3.47945	82.4681	14.0525
SKZ01070	3.19019	74.4251	25.5749	0
SKZ01071	3.1907	88.052	11.948	0
SKZ01073	3.19172	11.1257	79.3891	9.48516
SKZ01080	3.19528	21.2175	78.7824	0
SKZ01081	3.19579	36.4969	61.2086	2.2946
SKZ01084	3.19732	45.0311	54.9689	0
SKZ01089	3.19986	39.2585	60.7415	0
SKZ01094	3.20241	34.6803	65.3196	0
SKZ01098	3.20444	22.8809	45.4119	31.7072
SKZ01105	3.20801	45.5985	54.4015	0
SKZ01112	3.21157	37.5094	62.4906	0
SKZ01122	3.21666	32.0671	67.9329	0
SKZ01126	3.2187	33.9157	66.0843	0
SKZ01138	3.23367	64.0729	35.9271	0
SKZ01144	3.24235	68.0385	31.9615	0
SKZ01148	3.24814	86.5493	13.4507	0
SKZ01152	3.25393	54.9077	45.0923	0
SKZ01160	3.26551	42.7766	57.2234	0
SKZ01164	3.2713	48.778	51.222	0
SKZ01173	3.28433	65.6897	34.3103	0
SKZ01180	3.29446	68.9615	31.0385	0
SKZ01188	3.30604	63.9905	36.0095	0
SKZ01193	3.31327	47.6897	52.3103	0
SKZ01200	3.32341	4.39887	0	95.6011
SKZ01202	3.3263	8.67475	3.1009	88.2243
SKZ01210	3.33414	15.9716	25.3652	58.6632
SKZ01213	3.33642	13.0894	62.0627	24.8479
SKZ01225	3.39033	28.8927	56.8347	14.2726
SKZ01230	3.39414	2.43635	8.90779	88.6559
SKZ01231	3.39491	6.0857	8.20367	85.7106
SKZ01235	3.39796	7.95338	78.9022	13.1445
SKZ01237	3.39948	10.5358	10.1044	79.3599
SKZ01240	3.40177	2.11886	24.8774	73.0037
SKZ01242	3.4033	32.2733	56.6522	11.0745
SKZ01244	3.40483	21.181	38.7288	40.0901
SKZ01246	3.40635	6.84996	0	93.15
SKZ01249	3.40864	5.58896	0	94.411
SKZ01253	3.41169	12.0867	3.73019	84.1831
SKZ01256	3.41398	47.0839	52.9161	0
SKZ01258	3.41551	38.6204	30.8502	30.5295
SKZ01263	3.41932	20.2821	32.307	47.4109
SKZ01264	3.42009	9.19772	5.33946	85.4628
SKZ01268	3.42314	44.7719	55.2281	0
SKZ01270	3.42467	22.2715	46.6606	31.0678
SKZ01274	3.42772	11.558	88.442	0
SKZ01278	3.43077	25.1785	34.7169	40.1046
SKZ01283	3.43459	66.3278	33.6722	0
SKZ01287	3.43764	6.86425	0	93.1358
SKZ01289	3.43917	42.498	57.502	0
SKZ01293	3.44222	26.5278	49.7996	23.6727
SKZ01298	3.44603	75.3974	24.6026	0
SKZ01303	3.44985	72.9049	27.0951	0
SKZ01310	3.45519	39.4836	56.4765	4.03988
SKZ01315	3.45901	9.80717	3.86812	86.3247
SKZ01320	3.46282	32.9097	67.0903	0
SKZ01324	3.46587	51.8832	48.1168	0
SKZ01331	3.47122	11.2379	5.8102	82.9519
SKZ01336	3.47503	60.9165	39.0835	0
SKZ01340	3.47808	59.3668	40.6332	0
SKZ01343	3.48037	58.2335	41.7665	0
SKZ01355	3.48953	61.8149	38.1851	0
SKZ01360	3.49335	50.6548	49.3452	0
SKZ01364	3.4964	38.6791	61.3209	0
SKZ01371	3.50174	72.5592	27.4409	0
SKZ01377	3.50632	45.3772	54.6228	0
SKZ01384	3.51166	2.39124	97.6088	0
SKZ01391	3.517	2.77199	9.95713	87.2709
SKZ01393	3.51853	28.5534	60.1983	11.2483
SKZ01400	3.52387	31.7793	68.2207	0
SKZ01401	3.52463	47.1839	52.8161	0
SKZ01405	3.52769	39.7918	60.2082	0
SKZ01410	3.5315	41.9512	58.0488	0
SKZ01416	3.53608	45.8213	54.1787	0
SKZ01424	3.54219	42.2841	57.7159	0
SKZ01428	3.54518	40.7753	59.2247	0
SKZ01436	3.55115	35.5714	64.4286	0
SKZ01439	3.55338	40.123	59.877	0
SKZ01446	3.5586	40.2244	59.7756	0
SKZ01452	3.56307	38.5407	61.4593	0
SKZ01459	3.56829	42.4341	57.5659	0
SKZ01462	3.57053	2.28544	0	97.7146
SKZ01469	3.57574	26.124	43.018	30.858
SKZ01474	3.57947	2.30297	0	97.697
SKZ01475	3.58026	26.8124	66.7476	6.44004
SKZ01480	3.58472	9.27725	0	90.7228
SKZ01485	3.58917	4.42903	0	95.571
SKZ01492	3.59541	18.747	28.6393	52.6137
SKZ01495	3.59809	4.93403	0	95.066
SKZ01497	3.59987	32.429	66.1577	1.41328
SKZ01500	3.60254	27.5353	72.4647	0
SKZ01503	3.60522	71.3213	28.6787	0
SKZ01506	3.60789	6.2979	0	93.7021
SKZ01509	3.61057	56.3868	43.6132	0
SKZ01511	3.61235	17.4355	21.0426	61.5219
SKZ01515	3.61591	48.3962	51.6038	0
SKZ01516	3.61681	0.82952	0	99.1705
SKZ01520	3.62037	32.452	59.8917	7.6563
SKZ01525	3.62483	13.9703	5.75672	80.273
SKZ01529	3.62839	10.943	33.583	55.474
SKZ01535	3.63374	19.2872	61.6317	19.0811
SKZ01537	3.63553	14.7079	52.6611	32.631
SKZ01543	3.64087	39.5509	60.4491	0
SKZ01550	3.64711	10.3416	14.188	75.4704
SKZ01558	3.65424	18.9347	14.9704	66.0949
SKZ01560	3.65603	84.4956	15.5044	0
SKZ01564	3.65959	32.9149	53.7026	13.3825
SKZ01570	3.66494	35.5923	64.4077	0
SKZ01575	3.6694	63.052	36.948	0
SKZ01584	3.67742	19.2612	15.5836	65.1552
SKZ01589	3.68188	81.2831	18.7169	0
SKZ01590	3.68277	16.2157	10.6388	73.1455
SKZ01593	3.68544	62.0862	37.9138	0
SKZ01597	3.68901	73.1575	26.8425	0
SKZ01600	3.69168	30.5088	64.5417	4.94944
SKZ01605	3.69614	36.4126	63.5874	0
SKZ01610	3.7006	53.9415	46.0585	0
SKZ01616	3.70595	36.027	63.973	0
SKZ01624	3.71308	53.6157	46.3843	0
SKZ01628	3.71664	6.69855	1.38369	91.9178
SKZ01632	3.72021	7.88061	0	92.1194
SKZ01638	3.72556	50.9154	49.0846	0
SKZ01646	3.73269	27.6051	62.1461	10.2488
SKZ01650	3.73625	0	0.4433	99.5567
SKZ01653	3.73893	14.1327	63.2487	22.6186
SKZ01656	3.7416	1.89569	0	98.1043
SKZ01660	3.74517	35.7502	60.8025	3.4473
SKZ01662	3.74695	30.7233	69.2767	0
SKZ01670	3.75408	9.28267	7.23928	83.478
SKZ01673	3.75676	21.9723	68.9587	9.06901
SKZ01676	3.75943	16.6513	25.6856	57.6631
SKZ01677	3.76032	72.51	27.49	0
SKZ01679	3.7621	20.6497	50.1844	29.1659
SKZ01680	3.763	83.2851	16.7149	0
SKZ01681	3.76389	10.3974	0	89.6026
SKZ01683	3.76567	65.5697	34.4303	0
SKZ01685	3.76745	18.3815	60.2489	21.3696
SKZ01692	3.77369	17.845	18.0139	64.1411
SKZ01695	3.77637	14.9628	77.4415	7.59572
SKZ01697	3.77815	9.79911	0	90.2009
SKZ01701	3.78171	66.8158	33.1842	0
SKZ01703	3.7835	64.2914	35.7086	0
SKZ01705	3.78528	72.2132	27.7868	0
SKZ01714	3.79658	65.7066	34.2934	0
SKZ01719	3.79957	14.2456	0	85.7544
SKZ01722	3.80136	23.6669	60.3255	16.0076
SKZ01726	3.81151	51.204	48.796	0
SKZ01727	3.81987	17.6645	80.5862	1.74922
SKZ01729	3.83659	38.485	61.515	0
SKZ01730	3.84495	57.0383	42.9617	0
SKZ01733	3.87003	48.5667	51.1562	0.27708
SKZ01737	3.90347	64.9277	35.0723	0
SKZ01740	3.92854	23.1796	59.841	16.9794
SKZ01744	3.96198	19.5685	56.8248	23.6068
SKZ01752	4.02886	27.4415	47.532	25.0265
SKZ01755	4.05394	14.3383	20.0637	65.598
SKZ01756	4.05559	55.5583	44.4417	0
SKZ01757	4.05725	15.2703	0	84.7297
SKZ01759	4.06057	17.8603	36.6705	45.4692
SKZ01762	4.06555	44.5923	55.4077	0
SKZ01766	4.07218	60.3952	39.6048	0
SKZ01772	4.08213	37.4212	58.3077	4.2711
SKZ01774	4.08545	37.4873	57.663	4.84963
SKZ01779	4.09375	14.5897	22.7933	62.617
SKZ01783	4.10038	57.4876	42.5124	0
SKZ01788	4.10867	87.624	12.376	0
SKZ01793	4.11697	5.13283	0	94.8672
SKZ01796	4.12194	18.1201	15.0336	66.8463
SKZ01798	4.12526	32.5864	60.2756	7.13808
SKZ01803	4.13356	14.0433	0	85.9567
SKZ01805	4.13687	41.4841	58.5159	0
SKZ01810	4.14517	42.5097	55.4433	2.047
SKZ01812	4.14848	56.9356	43.0644	0
SKZ01815	4.15346	11.5536	0	88.4464
SKZ01826	4.17384	21.5368	42.5979	35.8654
SKZ01832	4.18288	18.9725	15.7037	65.3238
SKZ01836	4.187	34.7756	63.7399	1.48453
SKZ01841	4.19215	59.0768	40.9232	0
SKZ01843	4.19421	41.3588	58.6412	0
SKZ01849	4.20039	63.0568	36.9432	0
SKZ01850	4.20142	43.592	56.408	0
SKZ01853	4.20451	22.4931	23.6506	53.8563
SKZ01860	4.21172	39.6188	60.3812	0
SKZ01864	4.21584	68.4339	31.5661	0
SKZ01866	4.2179	57.3381	42.6619	0
SKZ01869	4.22099	47.71	52.29	0
SKZ01870	4.22202	24.3563	75.6437	0
SKZ01873	4.22511	60.1851	39.8149	0
SKZ01876	4.22817	25.2711	72.3928	2.33614
SKZ01879	4.23122	29.8318	48.7492	21.419
SKZ01885	4.23731	24.4721	72.6183	2.90956
SKZ01890	4.24239	24.3548	34.226	41.4192
SKZ01895	4.24747	50.6947	49.3053	0
SKZ01899	4.25154	49.117	50.883	0
SKZ01902	4.25458	42.2553	57.7447	0
SKZ01907	4.25966	36.3097	63.2086	0.48179
SKZ01915	4.26779	19.0023	78.8637	2.13404
SKZ01922	4.2749	35.6297	60.2455	4.12481
SKZ01924	4.27694	37.8305	62.1695	0
SKZ01930	4.28303	26.7173	60.3324	12.9503
SKZ01937	4.29015	15.5363	53.2601	31.2036
SKZ01940	4.29322	46.4369	53.5631	0
SKZ01947	4.30039	32.7097	67.2903	0
SKZ01950	4.30347	67.7435	32.2565	0
SKZ01959	4.31269	28.9987	71.0013	0
SKZ01961	4.31474	86.4709	13.5291	0
SKZ01968	4.32191	38.728	61.272	0
SKZ01973	4.32703	42.8569	57.1431	0
SKZ01977	4.33113	18.7947	77.4983	3.70702
SKZ01979	4.33318	49.4028	38.1876	12.4096
SKZ01989	4.34441	51.8406	48.1594	0
SKZ01994	4.35052	55.6488	44.3512	0
SKZ02007	4.3664	23.3459	66.1232	10.5309
SKZ02010	4.37005	23.4075	73.9724	2.62009
SKZ02016	4.37733	49.3463	27.7722	22.8816
SKZ02029	4.39311	48.31	51.69	0
SKZ02032	4.39675	31.127	54.3842	14.4888
SKZ02039	4.40525	65.0576	25.0331	9.90926
SKZ02042	4.40889	87.9642	12.0358	0
SKZ02045	4.41253	17.7889	62.0079	20.2032
A0457	4.41583	22.2478	77.7522	0
A0464	4.41889	20.841	64.9228	14.2362
A0481	4.42631	19.2166	65.4613	15.322
A0486	4.42849	29.1493	53.0038	17.8469
A0489	4.4298	23.3404	55.8274	20.8322
A0494	4.43198	31.936	63.1404	4.92356
A0500	4.4346	12.4879	80.4046	7.10752
A0501	4.43504	32.7035	62.3479	4.94852
A0508	4.4381	17.5129	75.4572	7.02984
A0519	4.4429	33.6912	65.2151	1.09363
A0521	4.44377	20.6367	68.6798	10.6835
A0529	4.44726	44.1589	55.8411	0
A0534	4.44945	37.7826	62.2174	0
A0539	4.45163	39.4503	60.5497	0
A0542	4.45294	30.8693	64.9789	4.15183
A0556	4.45905	33.2364	66.7636	0
A0560	4.4608	47.1711	52.8289	0
A0570	4.46516	26.633	44.3806	28.9864
A0579	4.46911	26.6204	73.3796	0
A0584	4.47138	50.4142	49.5858	0
A0589	4.47366	27.4943	60.3905	12.1153
A0598	4.47775	40.7934	59.2066	0
A0603	4.48005	41.1885	58.8115	0
A0606	4.48353	46.0757	53.9243	0
A0611	4.48932	35.7605	64.2395	0
A0618	4.49743	72.2755	27.7245	0
A0626	4.5067	67.4401	32.5599	0
A0629	4.51017	20.3243	64.0502	15.6256
A0640	4.52292	18.1564	76.0765	5.76706
A0649	4.53334	50.3105	49.6895	0
A0656	4.54145	35.566	50.6764	13.7577
A0662	4.5484	70.2863	29.7137	0
A0674	4.56231	16.09	66.3698	17.5402
A0679	4.5681	55.9132	43.1771	0.90978
A0683	4.57273	18.4565	55.7528	25.7908
A0686	4.57621	37.2453	62.7547	0
A0689	4.57968	17.163	52.0012	30.8358
A0694	4.58548	27.8636	60.9379	11.1984
A0700	4.59243	22.5924	52.4436	24.964
SKZ02106	4.59553	32.6406	64.5259	2.8335
SKZ02117	4.62351	43.9226	56.0774	0
SKZ02120	4.62689	33.7888	63.3619	2.8493
SKZ02121	4.62802	52.3818	43.1819	4.43636
SKZ02125	4.63252	20.1479	69.7795	10.0726
SKZ02129	4.63703	33.7191	55.7214	10.5595
SKZ02135	4.6438	64.5075	35.4925	0
SKZ02145	4.65507	91.6153	8.38473	0
SKZ02150	4.6607	9.25258	38.9609	51.7865
SKZ02152	4.66296	38.8362	44.6011	16.5627
SKZ02164	4.67649	40.0004	33.4461	26.5535
SKZ02169	4.68212	14.2829	30.8063	54.9108
SKZ02174	4.68776	67.8422	32.1578	0
SKZ02186	4.70128	21.7025	59.7965	18.501
SKZ02194	4.7103	17.9964	39.5028	42.5008
SKZ02197	4.71368	19.2926	54.6293	26.0781
SKZ02204	4.72157	39.4495	60.5505	0
SKZ02208	4.72608	9.32657	63.9172	26.7562
SKZ02213	4.73172	97.8372	2.1628	0
SKZ02219	4.73848	57.8999	42.1001	0
SKZ02227	4.74636	48.7004	51.2996	0
SKZ02235	4.75083	20.7338	57.8319	21.4343
SKZ02242	4.75473	64.5062	35.4938	0
SKZ02248	4.75808	18.1381	80.5833	1.27858
SKZ02251	4.75976	43.1816	56.8184	0
SKZ02256	4.76255	99.0918	0.90819	0
SKZ02266	4.76813	61.0936	38.9064	0
SKZ02275	4.77316	16.8189	68.1996	14.9814
SKZ02283	4.77762	42.6712	56.6514	0.67735
SKZ02286	4.7793	97.0138	2.98619	0
SKZ02291	4.78209	38.5974	61.4026	0
SKZ02301	4.78767	70.516	29.484	0
SKZ02310	4.7927	46.9553	53.0447	0
SKZ02312	4.79381	43.8626	56.1374	0
SKZ02320	4.79828	56.676	43.324	0
SKZ02330	4.80286	55.6071	44.3929	0
SKZ02337	4.80575	23.522	42.2662	34.2118
SKZ02342	4.80781	23.3865	51.0467	25.5668
SKZ02348	4.81029	46.5449	53.4551	0
SKZ02357	4.81401	40.5237	58.4872	0.98903
SKZ02367	4.81814	32.5296	58.4122	9.05814
SKZ02371	4.81979	32.8368	54.801	12.3621
SKZ02382	4.82434	32.421	38.2522	29.3268
SKZ02388	4.82682	37.3853	46.0124	16.6023
SKZ02392	4.82847	43.8037	50.9148	5.28152
SKZ02398	4.83095	46.5394	53.4606	0
SKZ02403	4.83301	39.5691	60.4309	0
SKZ02409	4.83549	40.2175	59.7825	0
SKZ02418	4.83921	37.5517	62.4483	0
SKZ02426	4.84251	34.8989	65.1011	0
SKZ02430	4.84417	77.3153	22.6847	0
SKZ02432	4.84499	75.5127	24.4873	0
SKZ02434	4.84582	48.14	51.6135	0.24651
SKZ02436	4.84665	100	0	0
SKZ02439	4.84789	34.6249	65.3751	0
SKZ02442	4.85664	36.6515	63.3485	0
SKZ02449	4.85956	4.89155	69.9259	25.1825
SKZ02450	4.85998	93.5731	5.42214	1.00477
SKZ02454	4.86165	14.611	52.3879	33.0011
SKZ02462	4.86498	53.048	34.5601	12.392
SKZ02469	4.8679	2.44442	73.8112	23.7444
SKZ02471	4.86874	24.7473	73.9565	1.29621
SKZ02479	4.87207	8.1944	37.5574	54.2482
SKZ02485	4.87458	46.0238	53.9762	0
SKZ02498	4.87997	42.1737	57.8263	0
SKZ02504	4.88246	15.2421	84.4056	0.35239
SKZ02516	4.88743	6.04173	40.207	53.7513
SKZ02524	4.89343	32.1607	67.8393	0
SKZ02529	4.90292	16.3006	48.0309	35.6685
SKZ02536	4.91621	32.1398	67.2873	0.57292
SKZ02545	4.93329	48.7814	51.2186	0
SKZ02547	4.93708	55.2855	44.7145	0
SKZ02551	4.94468	75.3264	24.6736	0
SKZ02559	4.95986	33.7985	66.2015	0
SKZ02566	4.97315	50.1115	49.8885	0
SKZ02576	4.98599	43.4456	56.5544	0
SKZ02586	4.99536	51.0895	48.9105	0
SKZ02592	5.00098	48.2388	51.7612	0
SKZ02597	5.00567	30.342	69.658	0
SKZ02599	5.00754	73.5311	26.4689	0
SKZ02601	5.00942	30.717	55.4864	13.7966
SKZ02607	5.01504	15.2776	48.3143	36.408
SKZ02618	5.02535	28.437	47.373	24.19
SKZ02626	5.03285	39.4434	37.2955	23.2611
SKZ02632	5.03847	7.97012	61.0165	31.0133
SKZ02637	5.04315	33.2391	66.7609	0
SKZ02640	5.04594	27.2105	70.171	2.61853
SKZ02649	5.0543	21.5502	54.7155	23.7343
SKZ02657	5.06173	33.8874	40.472	25.6406
SKZ02663	5.06731	28.13	71.87	0
SKZ02668	5.07195	35.0844	64.9156	0
SKZ02674	5.07753	86.3872	13.6128	0
SKZ02689	5.09145	56.9152	43.0848	0
SKZ02695	5.09702	35.1131	62.1364	2.75044
SKZ02702	5.10351	46.8202	53.1798	0
SKZ02710	5.11094	38.5948	61.4052	0
SKZ02718	5.11836	17.6648	62.2597	20.0755
SKZ02723	5.123	33.9684	66.0316	0
SKZ02726	5.12578	53.2171	46.7829	0
SKZ02730	5.12949	5.21352	80.581	14.2055
SKZ02735	5.13413	34.8673	65.1327	0
SKZ02749	5.14712	53.9053	46.0947	0
SKZ02751	5.14898	57.2956	42.7044	0
SKZ02753	5.15084	10.8762	76.5625	12.5613
SKZ02765	5.16197	6.40302	62.2822	31.3148
SKZ02776	5.17218	46.5505	53.4495	0
SKZ02780	5.17589	27.3633	72.6367	0
SKZ02786	5.18146	41.0337	58.9663	0
SKZ02795	5.18981	35.5592	64.4408	0
SKZ02797	5.19167	60.6262	39.3738	0
SKZ02798	5.19259	29.8453	70.1547	0
SKZ02800	5.19445	74.2499	25.7501	0
SKZ02802	5.19631	86.1722	13.8278	0
SKZ02805	5.19909	59.8228	40.1772	0
SKZ02806	5.2005	35.8516	61.1205	3.02786
SKZ02808	5.20332	28.2556	42.6902	29.0542
SKZ02817	5.21601	9.23018	70.8649	19.9049
SKZ02826	5.2287	69.4049	30.5951	0
SKZ02835	5.25278	2.33406	45.917	51.7489
SKZ02841	5.26969	35.8866	24.1676	39.9457
SKZ02848	5.28943	37.4255	62.5745	0
SKZ02854	5.30635	38.3103	61.6897	0
SKZ02863	5.33171	39.8629	60.1371	0
SKZ02864	5.33451	70.7561	29.244	0
SKZ02869	5.3485	26.6391	53.2134	20.1475
SKZ02873	5.35969	67.1077	32.8923	0
SKZ02877	5.37088	45.6745	54.3255	0
SKZ02886	5.39606	42.8898	51.1229	5.98735
SKZ02889	5.40446	25.1496	51.2186	23.6318
SKZ02896	5.42404	40.2513	48.3805	11.3682
SKZ02900	5.43524	7.38737	45.0546	47.558
SKZ02903	5.44363	12.6362	75.6346	11.7291
SKZ02906	5.45202	29.243	70.757	0
SKZ02914	5.47441	36.7382	62.2863	0.97548
SKZ02920	5.4912	30.1746	69.8254	0
SKZ02923	5.49959	32.5606	66.0823	1.35715
SKZ02934	5.53037	81.4127	18.5873	0
SKZ02939	5.54441	48.6047	48.2184	3.17689
SKZ02946	5.56407	57.772	42.228	0
SKZ02948	5.56969	72.4166	27.5834	0
SKZ02950	5.57531	7.2211	91.8853	0.89359
SKZ02952	5.58092	73.9479	26.0521	0
SKZ02957	5.59497	8.70656	75.511	15.7824
SKZ02959	5.60058	68.0159	31.9841	0
SKZ02964	5.61463	28.8883	51.4148	19.6969
SKZ02966	5.62024	39.9296	39.4138	20.6567
SKZ02970	5.63148	40.517	38.4487	21.0342
SKZ02972	5.63709	23.3895	38.7116	37.8989
SKZ02976	5.64833	32.6718	39.6624	27.6658
SKZ02980	5.65956	10.9313	40.6502	48.4186
SKZ02981	5.66237	16.7624	38.6016	44.636
SKZ02986	5.67641	20.4203	63.4133	16.1663
SKZ02997	5.70731	27.6094	58.2497	14.1409
SKZ03004	5.72697	10.9872	85.7045	3.3083
SKZ03007	5.73539	55.3712	44.6288	0
SKZ03009	5.74101	28.6368	66.3477	5.01555
SKZ03014	5.75505	25.5902	69.7495	4.66034
SKZ03019	5.76901	40.1117	59.8883	0
SKZ03025	5.78575	50.9761	49.0239	0
SKZ03030	5.7997	36.0416	58.9139	5.04454
SKZ03034	5.81086	34.631	62.3738	2.99516
SKZ03043	5.83605	26.931	64.8945	8.17444
SKZ03049	5.85289	39.865	60.135	0
SKZ03057	5.87535	35.7246	64.2754	0
SKZ03065	5.89526	20.6842	62.2779	17.0378
SKZ03077	5.90639	9.8984	48.7858	41.3158
SKZ03080	5.90917	62.0633	37.9367	0
SKZ03084	5.91288	42.3782	57.6218	0
SKZ03090	5.91844	26.9047	65.1774	7.9178
SKZ03099	5.92679	43.3308	56.6692	0
SKZ03102	5.92957	39.4969	60.1791	0.32391
SKZ03108	5.93513	93.0835	6.91647	0
SKZ03111	5.93791	48.3457	51.6543	0
SKZ03117	5.94348	43.0013	56.9987	0
SKZ03119	5.94533	41.3816	58.6184	0
SKZ03122	5.94811	44.9072	55.0928	0
SKZ03125	5.95089	52.66	47.34	0
SKZ03129	5.9546	45.6395	54.3605	0
SKZ03132	5.95739	29.631	61.3568	9.01219
SKZ03134	5.95924	46.7095	53.2905	0
SKZ03145	5.96944	30.8765	60.6804	8.44314
SKZ03171	5.99355	85.7929	14.2071	0
SKZ03176	5.99818	51.905	48.095	0
SKZ03183	6.00462	40.8103	59.1897	0
SKZ03190	6.01104	37.4137	61.7276	0.85869
SKZ03195	6.01562	46.8238	43.1029	10.0732
SKZ03200	6.02021	10.9466	40.986	48.0673
SKZ03207	6.02663	66.716	33.284	0
SKZ03212	6.03122	0	100	0
SKZ03214	6.03305	25.0875	74.9125	0
SKZ03219	6.03764	19.6682	72.0317	8.30005
SKZ03227	6.04498	23.0266	60.9592	16.0142
SKZ03237	6.05415	35.9776	64.0224	0
SKZ03239	6.05599	36.1044	61.8409	2.05469
SKZ03243	6.05966	35.2507	63.5088	1.24043
SKZ03244	6.06058	33.5155	66.4845	0
SKZ03247	6.06333	31.0218	63.7739	5.20435
SKZ03254	6.06975	0.70366	77.9048	21.3916
SKZ03265	6.07984	25.9684	74.0316	0
SKZ03273	6.08718	46.6273	53.3727	0
SKZ03280	6.0925	18.2759	37.6449	44.0792
SKZ03286	6.09706	0	46.632	53.368
SKZ03289	6.09934	22.2944	65.0729	12.6327
SKZ03292	6.10162	22.8553	65.2272	11.9175
SKZ03294	6.10314	15.1358	67.5385	17.3257
SKZ03306	6.11226	9.5953	59.7074	30.6973
SKZ03314	6.11834	14.3608	65.1605	20.4787
SKZ03327	6.12822	30.7208	53.1873	16.0919
SKZ03335	6.1343	9.29943	51.8208	38.8798
SKZ03338	6.13658	8.38725	68.4906	23.1221
SKZ03342	6.14111	32.8735	56.2501	10.8763
SKZ03350	6.15066	47.5144	52.4856	0
SKZ03356	6.15782	96.3214	0	3.67856
SKZ03359	6.16141	33.9738	66.0262	0
SKZ03368	6.16857	31.0153	68.9847	0
SKZ03372	6.17693	34.2272	65.7728	0
SKZ03386	6.19364	14.5568	59.9707	25.4726
SKZ03393	6.202	9.89312	74.1368	15.9701
SKZ03400	6.21036	90.2367	9.76328	0
SKZ03402	6.21275	67.1085	32.8915	0
SKZ03408	6.21991	58.4185	41.5815	0
SKZ03409	6.22111	20.3233	46.1397	33.5369
SKZ03410	6.2223	41.2426	58.7574	0
SKZ03414	6.22708	19.6733	62.7214	17.6053
SKZ03422	6.23663	38.8728	61.1272	0
SKZ03428	6.24352	11.3931	59.2275	29.3794
SKZ03438	6.255	84.2004	15.7996	0
SKZ03442	6.2596	28.1463	71.8537	0
SKZ03446	6.26419	31.5572	68.4428	0
SKZ03455	6.27335	39.2892	60.7108	0
SKZ03461	6.27877	53.8953	46.1047	0
SKZ03466	6.28329	13.4174	74.9076	11.6751
SKZ03470	6.2869	14.9515	62.2803	22.7681
SKZ03473	6.28961	3.49943	70.9757	25.5248
SKZ03476	6.29232	26.3251	65.4275	8.24741
SKZ03483	6.29865	31.6346	68.3654	0
SKZ03490	6.30497	34.8888	65.1112	0
SKZ03497	6.3113	19.4678	80.5322	0
SKZ03505	6.31852	30.8285	69.1715	0
SKZ03512	6.32485	25.6438	74.3562	0
SKZ03520	6.33208	37.2674	62.7326	0
SKZ03522	6.33388	41.9916	58.0084	0
SKZ03527	6.3384	79.0506	20.9494	0
SKZ03538	6.34834	16.7429	63.0707	20.1865
SKZ03540	6.35015	75.8025	24.1975	0
SKZ03550	6.35918	94.3589	5.64106	0
SKZ03553	6.36189	41.1129	58.8871	0
SKZ03557	6.36551	12.7089	49.9006	37.3905
SKZ03568	6.37545	59.6763	40.3237	0
SKZ03572	6.37941	84.4521	15.5479	0
SKZ03575	6.38265	2.44933	97.5507	0
SKZ03577	6.3848	26.4362	73.5638	0
SKZ03580	6.38804	15.3065	84.6935	0
SKZ03582	6.39019	49.7264	50.2736	0
SKZ03593	6.40205	14.2716	48.3497	37.3787
SKZ03600	6.4096	3.33547	80.0806	16.5839
SKZ03602	6.41175	1.42792	55.7442	42.8279
SKZ03604	6.41391	12.9184	81.1239	5.95763
SKZ03607	6.41714	22.9756	42.7062	34.3181
SKZ03609	6.4193	0	35.8546	64.1453
SKZ03612	6.42253	91.155	8.84501	0
SKZ03617	6.42792	58.5019	41.4981	0
SKZ03619	6.43008	30.2249	69.7751	0
SKZ03629	6.44086	17.5853	73.5035	8.91115
SKZ03634	6.44625	31.8031	68.1969	0
SKZ03646	6.45903	55.3478	44.6522	0
SKZ03659	6.47099	2.64453	61.958	35.3974
SKZ03664	6.47559	1.74977	66.9453	31.305
SKZ03671	6.48203	15.6763	55.5971	28.7265
SKZ03679	6.48939	36.596	63.404	0
SKZ03687	6.49675	31.4446	68.5554	0
SKZ03697	6.50595	52.7615	47.2385	0
SKZ03703	6.51147	78.3976	21.6024	0
SKZ03711	6.51883	13.8913	86.1087	0
SKZ03719	6.52619	23.5727	64.7942	11.6331
SKZ03724	6.53079	39.7497	54.5606	5.68967
SKZ03726	6.53263	37.1454	60.1917	2.66292
SKZ03739	6.54459	77.3429	22.6571	0
SKZ03743	6.54827	41.9146	58.0854	0
SKZ03749	6.55379	87.0298	12.9702	0
SKZ03755	6.55931	96.5205	3.47954	0
SKZ03770	6.57324	49.6337	50.3663	0
SKZ03771	6.57418	13.1648	86.8352	0
SKZ03779	6.58171	46.1446	49.2263	4.62911
SKZ03782	6.58453	8.97098	91.029	0
SKZ03790	6.59205	94.3386	2.4105	3.25094
SKZ03797	6.59863	39.033	60.967	0
SKZ05004	6.60521	80.9824	19.0176	0
SKZ05010	6.61085	79.0244	20.9756	0
SKZ05017	6.61743	71.2163	28.7837	0
SKZ05020	6.62025	76.941	23.059	0
SKZ05030	6.62965	55.989	44.011	0
SKZ05039	6.63811	55.7978	44.2022	0
SKZ05045	6.64375	54.6394	45.3606	0
SKZ05056	6.65409	28.9096	54.6073	16.483
SKZ05062	6.65974	76.0663	23.9337	0
SKZ05065	6.66256	11.8926	88.1074	0
SKZ05068	6.66538	38.2704	61.7296	0
SKZ05075	6.67196	67.0759	32.9241	0
SKZ05088	6.68418	52.6242	47.3758	0
SKZ05097	6.69264	22.6162	71.2617	6.12221
SKZ05103	6.69828	65.7971	34.2029	0
SKZ05110	6.70486	79.2705	20.7295	0
SKZ05114	6.70862	24.7139	75.2862	0
SKZ05119	6.71332	81.4061	18.5939	0
SKZ05129	6.72272	18.7231	66.8441	14.4329
SKZ05136	6.7293	8.49041	66.2753	25.2343
SKZ05144	6.73683	3.90798	74.7401	21.3519
SKZ05156	6.7469	50.6977	49.3023	0
SKZ05168	6.75638	66.397	33.6029	0
SKZ05172	6.75954	83.4268	16.5732	0
SKZ05180	6.76586	23.5189	66.7329	9.74821
SKZ05186	6.77059	16.3101	56.4448	27.2452
SKZ05196	6.77849	8.35703	86.7225	4.92044
SKZ05201	6.78244	82.7366	17.2633	0
SKZ05207	6.78718	85.336	14.664	0
SKZ05220	6.79744	66.8327	33.1673	0
SKZ05222	6.79902	39.6504	60.3496	0
SKZ05228	6.80376	33.8519	66.1481	0
SKZ05232	6.80692	58.115	41.885	0
SKZ05246	6.81798	56.4033	43.5967	0
SKZ05251	6.82192	95.2033	4.79668	0
SKZ05256	6.82587	41.5892	58.4108	0
SKZ05266	6.83377	93.0858	6.91418	0
SKZ05273	6.8393	45.2504	54.7496	0
SKZ05280	6.84483	78.8798	21.1202	0
SKZ05287	6.85035	58.0178	41.9822	0
SKZ05289	6.85193	10.0368	69.7759	20.1872
SKZ05295	6.85667	13.6394	86.3606	0
SKZ05306	6.86536	98.1235	1.87655	0
SKZ05316	6.8712	28.7842	67.0903	4.12551
SKZ05328	6.87715	39.4254	51.175	9.39963
SKZ05330	6.87814	19.9803	75.2645	4.75517
SKZ05331	6.87864	40.3715	50.3554	9.27312
SKZ05339	6.88261	69.9563	30.0437	0
SKZ05344	6.88509	41.104	58.896	0
SKZ05350	6.88806	79.8726	20.1274	0
SKZ05354	6.89005	25.0667	66.1088	8.8245
SKZ05357	6.89153	100	0	0
SKZ05360	6.89302	13.2921	51.2242	35.4837
SKZ05361	6.89352	43.1826	56.8174	0
SKZ05364	6.89501	0	69.8588	30.1412
SKZ05376	6.90096	59.22	40.78	0
SKZ05386	6.90592	16.598	83.402	0
SKZ05389	6.9074	75.7717	24.2282	0
SKZ05397	6.91137	40.3257	58.6104	1.06385
SKZ05405	6.91534	88.9115	11.0885	0
SKZ05411	6.91832	12.6475	87.3525	0
SKZ05415	6.9203	87.8836	12.1164	0
SKZ05420	6.92278	40.9664	51.4256	7.608
SKZ05423	6.92427	67.2132	32.7868	0
SKZ05425	6.92526	8.55174	35.3103	56.138
SKZ05430	6.92774	53.1963	46.8037	0
SKZ05438	6.93171	39.7907	60.2093	0
SKZ05443	6.93419	78.0735	21.9265	0
SKZ05449	6.93982	46.5202	53.4798	0
SKZ05454	6.94534	87.2216	12.7783	0
SKZ05460	6.95196	15.6134	44.9625	39.4241
SKZ05462	6.95417	47.1855	52.8145	0
SKZ05470	6.963	96.9825	3.01753	0
SKZ05477	6.97073	93.1864	6.81365	0
SKZ05486	6.98067	17.4738	70.6225	11.9036
SKZ05492	6.98729	2.45942	66.3926	31.148
SKZ05499	6.99502	0.66526	39.0551	60.2796
SKZ05509	7.00606	41.688	51.7562	6.55578
SKZ05513	7.01048	41.0283	42.803	16.1688
SKZ05514	7.01158	0	47.6273	52.3727
SKZ05517	7.01489	11.4691	48.1595	40.3714
SKZ05521	7.01931	35.3429	64.6571	0
SKZ05530	7.02925	84.4897	15.5103	0
SKZ05532	7.03146	68.4685	31.5315	0
SKZ05539	7.03918	10.045	38.5491	51.4059
SKZ05544	7.04471	49.5049	50.4951	0
SKZ05549	7.05023	5.73925	40.0042	54.2565
SKZ05551	7.05243	9.75425	56.3811	33.8647
SKZ05555	7.05685	16.6146	24.8954	58.4899
SKZ05556	7.05795	44.292	55.708	0
SKZ05565	7.06789	50.8779	48.8636	0.25848
SKZ05578	7.08224	21.2092	78.7908	0
SKZ05583	7.08777	95.5476	4.45242	0
SKZ05590	7.09191	35.9065	59.3326	4.76089
SKZ05592	7.09235	5.36131	93.5085	1.13018
SKZ05596	7.09324	65.4394	34.5606	0
SKZ05599	7.09391	61.4724	38.5276	0
SKZ05604	7.09502	86.4635	13.5365	0
SKZ05607	7.09569	36.6084	62.4037	0.9879
SKZ05616	7.09769	29.6989	64.3737	5.92746
SKZ05617	7.09791	72.478	27.522	0
SKZ05619	7.09836	25.5059	68.8484	5.64571
SKZ05620	7.09858	31.9375	60.501	7.56149
SKZ05623	7.09925	74.6368	25.3632	0
SKZ05629	7.10058	39.477	60.523	0
SKZ05638	7.10258	69.9703	30.0297	0
SKZ05641	7.10325	82.1952	17.8048	0
SKZ05646	7.10436	74.8544	25.1456	0
SKZ05653	7.10592	25.4342	47.0247	27.5411
SKZ05661	7.1077	32.0321	43.5392	24.4287
SKZ05666	7.10881	25.4315	59.6921	14.8764
SKZ05672	7.11015	31.7923	61.1382	7.06949
SKZ05675	7.11081	0	57.9825	42.0175
SKZ05680	7.11192	22.2418	56.156	21.6022
SKZ05682	7.11237	0	31.0728	68.9271
SKZ05686	7.11326	15.5753	48.8193	35.6054
SKZ05691	7.11437	19.7094	43.7227	36.5679
SKZ05694	7.11504	16.9362	47.198	35.8659
SKZ05699	7.11615	83.1193	16.8807	0
SKZ05707	7.11793	99.721	0	0.279
SKZ05716	7.11993	44.335	55.665	0
SKZ05720	7.12082	90.9461	9.05392	0
SKZ05729	7.12282	91.2508	8.74923	0
SKZ05738	7.12483	87.0462	12.9538	0
SKZ05750	7.1275	40.3045	57.3375	2.35795
SKZ05751	7.12772	20.1025	51.8216	28.076
SKZ05754	7.12839	60.448	39.552	0
SKZ05760	7.12972	94.7883	5.21165	0
SKZ05761	7.12994	96.3873	3.61272	0
SKZ05765	7.13083	49.1185	50.8815	0
SKZ05769	7.13172	67.57	32.43	0
SKZ05771	7.13217	15.2401	84.7599	0
SKZ05778	7.13372	49.0453	50.9547	0
SKZ05781	7.13439	49.1106	50.8894	0
SKZ05784	7.13506	48.1321	51.8679	0
SKZ05791	7.13661	1.23551	89.3145	9.44997
SKZ05800	7.1386	87.4964	12.5036	0
SKZ05803	7.13926	74.336	25.664	0
SKZ05808	7.14037	73.3576	26.6424	0
SKZ05817	7.14236	71.2387	28.7613	0
SKZ05830	7.14523	66.331	33.669	0
SKZ05836	7.14656	47.5996	51.53	0.87038
SKZ05841	7.14766	15.0497	84.9503	0
SKZ05843	7.14811	64.5726	35.4274	0
SKZ05849	7.14943	69.5228	30.4772	0
SKZ05855	7.15076	46.9263	53.0737	0
SKZ05862	7.15231	19.8894	77.9734	2.13717
SKZ05869	7.15386	9.47325	53.9724	36.5543
SKZ05873	7.15474	1.20254	98.2272	0.57027
SKZ05886	7.15762	56.5359	43.4641	0
SKZ05894	7.15939	69.1464	30.8536	0
SKZ05903	7.16138	53.4052	46.5948	0
SKZ05910	7.16293	72.0077	27.9923	0
SKZ05918	7.16469	15.1848	84.8152	0
SKZ05920	7.16514	55.6183	44.3817	0
SKZ05924	7.16602	44.4074	55.5926	0
SKZ05932	7.16779	35.7695	54.8844	9.34605
SKZ05937	7.1689	16.0525	83.9475	0
SKZ05941	7.16978	78.2833	21.7167	0
SKZ05955	7.1763	94.282	5.71795	0
SKZ05964	7.18067	9.99546	90.0045	0
SKZ05976	7.18648	57.4986	42.5014	0
SKZ05986	7.19132	93.6696	6.33036	0
SKZ05990	7.19326	64.7722	35.2278	0
SKZ05992	7.19423	80.8428	19.1572	0
SKZ05996	7.19617	54.2381	45.7619	0
SKZ05999	7.19762	22.8237	77.1763	0
SKZ06003	7.19956	69.3563	30.6437	0
SKZ06005	7.20053	59.8574	40.1426	0
SKZ06010	7.20295	39.9302	60.0698	0
SKZ06016	7.20586	66.6432	33.3568	0
SKZ06021	7.20828	92.0493	7.95074	0
SKZ06023	7.20925	65.3013	34.6987	0
SKZ06026	7.2107	78.3595	21.6405	0
SKZ06027	7.21119	67.3633	32.6367	0
SKZ06030	7.21264	46.3407	53.6593	0
SKZ06036	7.21555	48.6297	51.3703	0
SKZ06040	7.21748	36.657	63.343	0
SKZ06042	7.21845	46.0757	53.9243	0
SKZ06047	7.22088	69.9455	30.0545	0
SKZ06050	7.22233	56.5531	43.4469	0
SKZ06051	7.22281	66.8501	33.1499	0
SKZ06059	7.22669	40.6615	53.3381	6.00036
SKZ06062	7.22814	9.89433	63.6077	26.4979
SKZ06067	7.23057	58.7061	41.2939	0
SKZ06074	7.23396	75.5307	24.4693	0
SKZ06078	7.23589	62.3873	37.6127	0
SKZ06084	7.2388	44.981	55.019	0
SKZ06087	7.24025	22.7539	54.1092	23.1369
SKZ06092	7.24268	42.862	52.7723	4.36572
SKZ06094	7.24365	39.6351	53.3847	6.98018
SKZ06099	7.24607	50.8476	49.1524	0
SKZ06102	7.24752	57.4836	42.5164	0
SKZ06105	7.24897	58.2457	41.7543	0
SKZ06106	7.24946	59.9126	40.0874	0
SKZ06108	7.25043	67.5419	32.4581	0
SKZ06109	7.25091	57.6201	42.3799	0
SKZ06113	7.25285	66.458	33.542	0
SKZ06129	7.2606	68.4734	31.5266	0
SKZ06133	7.26254	63.1716	36.8284	0
SKZ06134	7.26302	61.5876	38.4124	0
SKZ06135	7.26351	58.331	41.669	0
SKZ06139	7.26545	65.4421	34.5579	0
SKZ06148	7.26981	54.683	29.9325	15.3845
SKZ06150	7.27078	50.7429	39.1945	10.0626
SKZ06152	7.27174	55.4787	31.5144	13.0069
SKZ06156	7.27368	61.4897	34.6863	3.82405
SKZ06160	7.27562	59.6162	38.7127	1.67114
SKZ06161	7.2761	43.5653	50.8018	5.63285
SKZ06163	7.27707	45.7549	42.7382	11.5069
SKZ06167	7.27901	48.5598	44.2941	7.14612
SKZ06173	7.28192	53.977	43.202	2.82097
SKZ06176	7.28337	43.5118	50.6642	5.82402
SKZ06180	7.28531	72.4103	27.5897	0
SKZ06184	7.28725	71.6364	28.3636	0
SKZ06188	7.28919	67.5382	32.4618	0
SKZ06190	7.29015	74.0229	25.9771	0
SKZ06196	7.29306	78.7862	21.2138	0
SKZ06199	7.29451	69.3089	30.6911	0
SKZ06203	7.29645	66.0609	33.9391	0
SKZ06209	7.29936	53.0459	46.9541	0
SKZ06217	7.30323	57.671	42.329	0
SKZ06222	7.30566	70.6482	29.3518	0
SKZ06226	7.30759	49.5975	50.4025	0
SKZ06228	7.30856	39.5316	60.4684	0
SKZ06230	7.30953	84.7991	15.2009	0
SKZ06233	7.31099	65.2458	34.7542	0
SKZ06238	7.31341	58.7829	41.2171	0
SKZ06242	7.31535	74.7452	25.2548	0
SKZ06244	7.31632	53.2325	46.7675	0
SKZ06250	7.31922	55.7488	44.2512	0
SKZ06259	7.32358	83.6737	16.3263	0
SKZ06269	7.32843	84.1998	15.8002	0
SKZ06284	7.33569	79.4827	20.5173	0
SKZ06289	7.33812	24.1589	60.7822	15.0589
SKZ06300	7.34345	74.8981	25.1019	0
SKZ06302	7.34441	10.5384	52.1854	37.2762
SKZ06306	7.34635	80.3205	19.6795	0
SKZ06319	7.35311	23.8723	69.4516	6.67612
SKZ06322	7.35491	21.2263	78.7737	0
SKZ06327	7.35791	2.76409	97.2359	0
SKZ06329	7.35911	13.6132	84.7566	1.63022
SKZ06330	7.35971	7.4684	92.5316	0
SKZ06333	7.36151	8.34513	66.0803	25.5745
SKZ06337	7.36392	54.4625	45.5375	0
SKZ06341	7.36632	30.4134	69.5867	0
SKZ06347	7.36992	43.9507	56.0493	0
SKZ06350	7.37172	38.7921	61.2079	0
SKZ06357	7.37592	27.3383	72.6616	0
SKZ06367	7.38192	70.3303	29.6697	0
SKZ06372	7.38492	26.4373	73.5627	0
SKZ06380	7.38972	70.916	29.084	0
SKZ06383	7.39152	46.0143	53.9857	0
SKZ06386	7.39332	10.8779	74.8639	14.2582
SKZ06388	7.39452	60.6257	36.9495	2.42483
SKZ06389	7.39512	22.8167	77.1833	0
SKZ06390	7.39572	67.8639	31.7406	0.39557
SKZ06391	7.39632	2.71019	91.417	5.87281
SKZ06392	7.39692	78.1843	21.8157	0
SKZ06393	7.39752	0	96.7347	3.26535
SKZ06398	7.40052	63.9693	33.2353	2.79543
SKZ06399	7.40112	74.1109	25.8891	0
SKZ06400	7.40172	75.0841	24.9159	0
SKZ06401	7.40232	71.2753	28.7247	0
SKZ06405	7.40472	69.9681	30.0319	0
SKZ06407	7.40592	65.3827	34.6173	0
SKZ06408	7.40653	76.225	23.775	0
SKZ06414	7.41016	13.0933	86.9067	0
SKZ06415	7.41077	76.2106	23.7894	0
SKZ06417	7.41198	23.1159	76.8841	0
SKZ06418	7.41259	81.8832	18.1168	0
SKZ06426	7.41743	50.8162	48.6726	0.51129
SKZ06429	7.41925	48.5192	51.4808	0
SKZ06437	7.4241	50.1819	49.8181	0
SKZ06438	7.4247	20.7985	50.4814	28.7201
SKZ06440	7.42591	45.0204	54.9796	0
SKZ06445	7.42894	45.6713	54.3287	0
SKZ06446	7.42955	59.885	39.7735	0.34156
SKZ06449	7.43137	52.5089	47.4911	0
SKZ06456	7.4397	42.3804	50.1594	7.46018
SKZ06457	7.441	30.4822	69.5178	0
SKZ06458	7.44229	21.5253	68.5787	9.89602
SKZ06460	7.44488	63.2755	36.7245	0
SKZ06467	7.45394	39.456	52.9042	7.63979
SKZ06470	7.45782	68.5004	31.4996	0
SKZ06482	7.47335	66.7826	33.2174	0
SKZ06484	7.47594	73.5181	26.4819	0
SKZ06486	7.47853	33.5345	58.0319	8.43362
SKZ06490	7.48371	61.187	38.813	0
SKZ06491	7.485	45.0966	54.9034	0
SKZ06494	7.48888	74.0596	25.9404	0
SKZ06499	7.49535	58.6944	40.63	0.67555
SKZ06502	7.49924	60.6347	39.3653	0
SKZ06504	7.50182	66.1129	33.8871	0
SKZ06505	7.50312	63.86	36.14	0
SKZ06509	7.50829	75.4702	24.5298	0
SKZ06519	7.52124	100	0	0
SKZ06527	7.53159	94.44	5.56	0
SKZ06533	7.53935	71.9446	28.0554	0
SKZ06539	7.54712	87.3421	12.6579	0
SKZ06545	7.55488	39.3244	60.6756	0
SKZ06550	7.56136	90.0668	9.93321	0
SKZ06556	7.56597	60.4982	39.5018	0
SKZ06569	7.56813	74.397	25.603	0
SKZ06571	7.57679	66.2586	33.7414	0
SKZ06578	7.58184	38.6116	61.3884	0
SKZ06583	7.58545	30.5086	68.2437	1.2477
SKZ06596	7.59483	32.6924	67.3076	0
SKZ06605	7.60132	33.9701	57.2221	8.80784
SKZ06610	7.60493	59.6897	39.4375	0.87276
SKZ06613	7.60709	50.9873	49.0127	0
SKZ06629	7.61864	57.1737	42.8263	0
SKZ06639	7.62585	99.4827	0.51729	0
SKZ06643	7.62874	47.0648	52.9352	0
SKZ06644	7.62946	83.1873	16.8127	0
SKZ06650	7.63379	86.4412	13.5588	0
SKZ06658	7.63956	81.5744	18.4256	0
SKZ06660	7.641	51.366	31.1826	17.4514
SKZ06662	7.64244	78.3691	21.6309	0
SKZ06663	7.64317	44.6248	41.0034	14.3718
SKZ06670	7.64822	89.5366	10.4634	0
SKZ06675	7.65348	65.6346	34.3654	0
SKZ06678	7.65762	83.185	16.815	0
SKZ06683	7.6645	59.5904	40.4096	0
SKZ06686	7.66864	56.8981	43.1019	0
SKZ06689	7.67277	48.7453	51.2547	0
SKZ06692	7.6769	77.4089	22.5911	0
SKZ06697	7.68375	97.1225	2.87752	0
SKZ06704	7.69331	78.545	21.455	0
SKZ06716	7.70969	78.516	21.484	0
SKZ06721	7.71651	37.6717	48.327	14.0013
SKZ06727	7.7247	70.1735	29.8265	0
SKZ06730	7.7288	64.1558	35.8442	0
SKZ06733	7.73289	67.7639	32.2361	0
SKZ06735	7.73562	64.6739	35.3261	0
SKZ06736	7.73699	63.6674	36.3326	0
SKZ06737	7.73835	68.2243	31.7757	0
SKZ06738	7.73972	75.5925	24.4075	0
SKZ06739	7.74108	60.4217	39.5783	0
SKZ06748	7.74944	51.5628	43.8314	4.60583
SKZ06756	7.75644	25.5087	66.8869	7.60439
SKZ06759	7.75906	11.5589	73.5079	14.9332
SKZ06763	7.76256	0	48.4573	51.5427
SKZ06765	7.76431	28.2638	71.7362	0
SKZ06770	7.76868	0	44.399	55.601
SKZ06775	7.77305	23.3983	67.5429	9.05873
SKZ06784	7.78093	0	73.8775	26.1225
SKZ06786	7.78267	15.9797	84.0203	0
SKZ06787	7.78355	3.37471	78.001	18.6243
SKZ06790	7.78617	31.2318	68.7682	0
SKZ06795	7.79054	0	90.7603	9.23974
SKZ06799	7.79404	18.7553	75.8484	5.39627
SKZ06801	7.79579	11.1456	88.8544	0
SKZ06809	7.80279	8.03067	52.28	39.6893
SKZ06815	7.80803	8.74958	86.4282	4.82218
SKZ06829	7.82028	2.3159	62.085	35.5991
SKZ06838	7.82815	0	41.6692	58.3308
SKZ06855	7.84302	19.2678	59.1624	21.5697
SKZ06864	7.85089	10.1684	72.6371	17.1945
SKZ06868	7.85438	35.3073	64.6927	0
SKZ06880	7.86488	13.3897	66.9801	19.6303
SKZ06889	7.87275	3.86578	68.2074	27.9269
SKZ06894	7.87712	23.6733	48.1369	28.1898
SKZ06896	7.87887	10.3547	57.4668	32.1785
SKZ06900	7.88237	20.7131	79.2869	0
SKZ06901	7.88324	23.4447	64.0936	12.4617
SKZ06904	7.88587	54.1477	45.8523	0
SKZ06907	7.88849	6.77125	66.0322	27.1966
SKZ06908	7.88936	77.0016	22.9984	0
SKZ06909	7.89024	5.96179	54.8603	39.1779
SKZ06910	7.89111	46.8547	53.1453	0
SKZ06911	7.89199	1.09065	41.7413	57.1681
SKZ06913	7.89374	80.5431	19.4569	0
SKZ06915	7.89549	28.9551	71.0449	0
SKZ06921	7.90073	7.66013	40.8561	51.4838
SKZ06926	7.90511	56.7676	43.2324	0
SKZ06934	7.9121	5.10709	79.5178	15.3752
SKZ06937	7.91472	62.4501	37.5499	0
SKZ06940	7.91735	8.16013	54.3792	37.4607
SKZ06959	7.93396	6.03412	93.9659	0
SKZ06962	7.93659	13.4085	86.5915	0
SKZ06966	7.94009	36.4761	63.5239	0
SKZ06976	7.94883	11.1621	66.1698	22.6681
SKZ06983	7.95495	59.7152	40.2848	0
SKZ06996	7.96632	10.0724	85.3528	4.57488
SKZ06997	7.9672	79.279	20.721	0
SKZ06998	7.96807	53.6711	46.3289	0
SKZ07000	7.96982	56.2991	43.7009	0
SKZ07004	7.97332	68.1759	31.8241	0
SKZ07009	7.97769	57.9382	42.0618	0
SKZ07012	7.98031	49.9492	50.0508	0
SKZ07015	7.98294	55.5544	44.4456	0
SKZ07020	7.98731	9.05181	41.9861	48.962
SKZ07028	7.99431	42.1037	57.8963	0
SKZ07030	7.99605	71.851	28.149	0
SKZ07037	8.00218	80.7465	19.2535	0
SKZ07040	8.0048	72.3003	27.6998	0
SKZ07041	8.00567	74.5621	25.4379	0
SKZ07044	8.0083	43.2741	56.7259	0
SKZ07050	8.01354	72.9261	27.0739	0
SKZ07055	8.01792	24.2655	75.7345	0
SKZ07063	8.02491	31.7313	68.2687	0
SKZ07070	8.02991	48.3881	51.6119	0
SKZ07076	8.03419	71.8136	28.1864	0
SKZ07080	8.03704	74.2966	25.7034	0
SKZ07084	8.0399	85.1183	14.8817	0
SKZ07088	8.04275	77.1503	22.8497	0
SKZ07090	8.04418	72.5696	27.4304	0
SKZ07095	8.04774	54.3379	45.6621	0
SKZ07105	8.05488	46.4777	40.0423	13.48
SKZ07117	8.06344	50.046	44.2694	5.68461
SKZ07120	8.06558	67.2212	32.7788	0
SKZ07129	8.072	34.7133	49.4314	15.8553
SKZ07138	8.07315	38.6138	47.9272	13.459
SKZ07141	8.07353	64.3594	31.4636	4.17699
SKZ07147	8.0743	68.5607	31.4393	0
SKZ07153	8.07506	54.3927	45.6073	0
SKZ07158	8.0757	75.2571	24.7429	0
SKZ07163	8.07634	55.1163	44.8837	0
SKZ07166	8.07672	51.3546	48.6454	0
SKZ07170	8.07723	46.3836	48.9978	4.61854
SKZ07176	8.07799	53.1474	46.8526	0
SKZ07180	8.0785	50.1808	49.8192	0
SKZ07181	8.07863	12.028	69.3496	18.6224
SKZ07182	8.07876	25.8507	59.367	14.7823
SKZ07187	8.0794	8.07371	67.0474	24.8789
SKZ07196	8.08056	8.20525	51.7217	40.073
SKZ07202	8.08142	1.49722	65.5783	32.9245
SKZ07207	8.08214	9.46193	55.1513	35.3868
SKZ07220	8.08401	19.836	58.199	21.965
SKZ07223	8.08444	47.1085	48.0937	4.79779
SKZ07230	8.08544	7.74915	45.4066	46.8443
SKZ07240	8.08688	12.9159	58.1962	28.8879
SKZ07246	8.08774	17.4167	27.9168	54.6665
SKZ07252	8.0886	31.1458	45.809	23.0452
SKZ07255	8.08903	4.28177	44.9254	50.7929
SKZ07262	8.09004	3.16972	59.7515	37.0788
SKZ07265	8.09047	7.5	48.824	43.676
SKZ07271	8.09133	18.5578	41.9136	39.5286
SKZ07278	8.09234	28.4203	44.795	26.7847
SKZ07288	8.09262	8.33225	13.9678	77.7
SKZ07300	8.0955	3.84759	7.72953	88.4229
SKZ07301	8.09564	10.3246	39.1002	50.5752
SKZ07302	8.09578	11.3326	32.0606	56.6068
SKZ07304	8.09607	21.8218	63.3747	14.8036
SKZ07317	8.09794	15.1238	41.8557	43.0205
SKZ07324	8.09933	10.3186	40.5133	49.1682
SKZ07330	8.10076	7.84378	19.8023	72.3539
SKZ07335	8.10196	7.21795	63.2121	29.57
SKZ07340	8.10316	5.59002	30.503	63.907
SKZ07346	8.1046	22.4794	53.882	23.6385
SKZ07361	8.10819	47.7639	52.2361	0
SKZ07368	8.10987	88.5271	11.4729	0
SKZ07378	8.11227	4.96738	62.3215	32.7111
SKZ07388	8.11467	43.651	56.349	0
SKZ07391	8.11538	71.6461	28.3539	0
SKZ07398	8.11706	25.4005	57.849	16.7505
SKZ07403	8.11826	32.0445	67.9555	0
SKZ07407	8.11922	39.1188	60.8812	0
SKZ07428	8.12425	46.9732	53.0268	0
SKZ07435	8.12593	24.9462	70.5066	4.5471
SKZ07441	8.12737	25.6679	74.3321	0
SKZ07448	8.12905	51.6965	41.6001	6.70344
SKZ07452	8.13	51.8986	39.8391	8.26229
SKZ07462	8.1324	72.5669	27.4331	0
SKZ07469	8.13408	66.9607	33.0393	0
SKZ07482	8.13719	18.6125	48.0539	33.3336
SKZ07494	8.14007	47.3156	30.9968	21.6876
SKZ07500	8.14151	36.4173	53.4472	10.1355
SKZ07505	8.14271	43.6383	45.0055	11.3561
SKZ07514	8.14486	31.6063	61.6052	6.78839
SKZ07528	8.14822	32.7482	61.9573	5.29451
SKZ07530	8.1487	15.8469	48.6684	35.4847
SKZ07538	8.15062	29.9871	57.242	12.7708
SKZ07544	8.15205	84.4234	15.5766	0
SKZ07555	8.15469	6.72388	73.6426	19.6335
SKZ07560	8.15589	27.8776	72.1224	0
SKZ07563	8.15661	71.4462	28.5538	0
SKZ07567	8.15757	0	52.1479	47.8521
SKZ07579	8.16044	54.1426	45.8574	0
SKZ07590	8.16308	2.91239	52.3406	44.747
SKZ07591	8.16332	85.094	14.906	0
SKZ07592	8.16356	64.0684	35.9316	0
SKZ07597	8.16476	89.3909	10.6091	0
SKZ07606	8.16691	82.597	17.403	0
SKZ07619	8.17003	43.5284	51.9968	4.47489
SKZ07623	8.17099	41.6215	39.6413	18.7371
SKZ07637	8.17434	44.5769	55.4231	0
SKZ07641	8.1753	64.8951	35.1049	0
SKZ07644	8.17602	37.662	62.338	0
SKZ07645	8.17626	15.8756	72.8472	11.2771
SKZ07649	8.17722	49.4215	50.5785	0
SKZ07655	8.17866	17.9149	70.442	11.6432
SKZ07658	8.17937	54.7652	45.2348	0
SKZ07664	8.18079	3.19385	49.6937	47.1124
SKZ07668	8.18174	77.2817	22.7183	0
SKZ07670	8.18222	14.3659	49.2643	36.3698
SKZ07672	8.18269	43.4526	56.5474	0
SKZ07680	8.18459	46.1651	53.8349	0
SKZ07686	8.18601	0	71.4611	28.5389
SKZ07689	8.18672	65.0145	34.9855	0
SKZ07694	8.1879	57.8865	42.1135	0
SKZ07696	8.18838	85.4042	14.5958	0
SKZ07700	8.18932	100	0	0
SKZ07710	8.19169	88.144	11.856	0
SKZ07711	8.19193	50.8322	49.1678	0
SKZ07713	8.1924	13.4031	52.6422	33.9547
SKZ07719	8.19382	17.5961	50.4152	31.9887
SKZ07726	8.19548	11.8751	48.3493	39.7756
SKZ07742	8.19927	61.4617	38.5383	0
SKZ07753	8.20189	19.6547	59.1397	21.2055
SKZ07758	8.20308	29.1885	61.166	9.64546
SKZ07760	8.20356	51.6705	42.9085	5.42097
SKZ07761	8.2038	9.3069	42.7272	47.9659
SKZ07768	8.20547	1.67152	32.9754	65.3531
SKZ07775	8.20715	2.87974	40.2537	56.8665
SKZ07778	8.20787	7.63826	26.5096	65.8522
SKZ07782	8.20882	21.1189	49.6548	29.2263
SKZ07798	8.21265	5.42569	61.3459	33.2284
SKZ07804	8.21408	61.0211	38.9789	0
SKZ07819	8.21767	27.0343	60.457	12.5088
SKZ07830	8.2203	71.9805	28.0195	0
SKZ07833	8.22102	75.2174	24.7826	0
SKZ07835	8.2215	76.208	23.792	0
SKZ07836	8.22174	72.3863	27.6137	0
SKZ07838	8.22222	72.7653	27.2347	0
SKZ07847	8.22442	61.2575	38.7425	0
SKZ07850	8.22534	98.4654	1.53462	0
SKZ07851	8.22585	74.2941	25.7059	0
SKZ07854	8.22741	80.8553	19.1447	0
SKZ07857	8.22896	63.2453	36.7547	0
SKZ07858	8.22948	86.4938	13.5062	0
SKZ07859	8.23	68.5121	31.488	0
SKZ07860	8.23052	50.7559	49.2441	0
SKZ07862	8.23155	47.7365	52.2635	0
SKZ07868	8.23466	76.4575	23.5425	0
SKZ07877	8.23932	56.221	43.779	0
SKZ07886	8.24399	65.25	34.75	0
SKZ07892	8.2471	66.7927	33.2073	0
SKZ07900	8.25124	5.72327	13.8541	80.4226
SKZ07901	8.25176	69.4224	30.5775	0
SKZ07904	8.25331	48.5929	51.4071	0
SKZ07905	8.25383	65.8874	34.1126	0
SKZ07907	8.25487	63.5949	36.4051	0
SKZ07908	8.25539	62.9979	37.0021	0
SKZ07912	8.25791	62.9122	37.0878	0
SKZ07913	8.25893	58.5653	41.4347	0
SKZ07915	8.26097	60.0846	39.9154	0
SKZ07920	8.26609	6.97372	22.9802	70.046
SKZ07926	8.27223	58.2841	41.7159	0
SKZ07940	8.28656	14.4233	55.9199	29.6568
SKZ07948	8.29441	7.43472	85.0354	7.52987
SKZ07954	8.30022	32.6899	67.3101	0
SKZ07976	8.32152	5.49739	66.6699	27.8327
SKZ07977	8.32249	77.2223	22.7777	0
SKZ07980	8.32535	15.1457	66.6277	18.2266
SKZ07982	8.32719	22.9694	60.5111	16.5195
SKZ07985	8.32996	15.6172	62.4499	21.9329
SKZ07988	8.33273	27.6403	49.4829	22.8769
SKZ07992	8.33642	15.1688	31.0728	53.7584
SKZ07999	8.34289	7.66424	59.1181	33.2176
SKZ08004	8.3475	52.1889	47.8111	0
SKZ08008	8.3512	2.53898	49.9211	47.5399
SKZ08014	8.35673	20.3762	69.1601	10.4638
SKZ08018	8.36043	15.8906	72.9282	11.1813
SKZ08021	8.3632	23.3401	76.6599	0
SKZ08025	8.36689	24.3038	55.7248	19.9714
SKZ08028	8.36966	25.304	35.6095	39.0864
SKZ08032	8.37335	13.2606	59.1795	27.5599
SKZ08044	8.38443	93.3876	6.61235	0
SKZ08045	8.38535	22.8039	61.3037	15.8924
SKZ08050	8.38997	60.1099	39.8901	0
SKZ08059	8.39828	16.0001	50.681	33.3189
SKZ08067	8.40566	22.4441	77.5559	0
SKZ08071	8.40935	33.2121	66.7879	0
SKZ08072	8.41028	32.3934	65.7712	1.83542
SKZ08075	8.41304	16.6199	77.6963	5.68378
SKZ08078	8.41581	11.7084	60.8302	27.4614
SKZ08079	8.41674	27.2091	46.2823	26.5086
SKZ08096	8.43243	24.4927	53.7689	21.7384
SKZ08106	8.44166	11.5479	50.599	37.8531
SKZ08113	8.44812	20.0156	62.6672	17.3172
SKZ08128	8.46197	17.8923	65.0443	17.0634
SKZ08132	8.46566	35.6288	64.3712	0
SKZ08140	8.47305	17.4151	68.1917	14.3932
SKZ08147	8.47951	31.0789	68.9211	0
SKZ08163	8.49428	21.8274	56.0236	22.149
SKZ08165	8.49613	87.5076	12.4924	0
SKZ08170	8.50074	20.8477	28.2278	50.9246
SKZ08174	8.50444	9.58508	15.9372	74.4778
SKZ08179	8.50905	12.0135	32.1236	55.8629
SKZ08183	8.51274	1.7912	28.9052	69.3036
SKZ08186	8.51551	3.09739	6.38894	90.5137
SKZ08190	8.51921	9.0145	21.2294	69.7561
SKZ08191	8.52013	4.6176	13.1454	82.237
SKZ08193	8.52198	4.07185	69.1308	26.7974
SKZ08194	8.5229	16.9999	38.1757	44.8244
SKZ08197	8.52567	28.7557	38.7408	32.5035
SKZ08202	8.53028	7.47475	9.46965	83.0556
SKZ08208	8.53582	11.8585	50.2688	37.8727
SKZ08213	8.54044	40.256	59.744	0
SKZ08219	8.54598	12.3317	72.426	15.2423
SKZ08222	8.54875	75.2025	24.7975	0
SKZ08226	8.55244	64.9619	35.0381	0
SKZ08230	8.55613	31.1292	68.8708	0
SKZ08237	8.56259	61.3492	38.6508	0
SKZ08239	8.56447	31.7542	62.5758	5.67002
SKZ08242	8.56734	45.7735	54.2265	0
SKZ08246	8.57117	27.2935	71.6114	1.0951
SKZ08249	8.57404	100	0	0
SKZ08253	8.57786	75.2187	24.7813	0
SKZ08257	8.58169	49.2026	50.7974	0
SKZ08259	8.5836	75.8593	24.1407	0
SKZ08260	8.58456	62.5766	37.4234	0
SKZ08265	8.58934	75.8082	24.1918	0
SKZ08272	8.59603	34.4965	65.5035	0
SKZ08278	8.60177	30.1957	69.8043	0
SKZ08280	8.60368	28.0571	71.1158	0.82709
SKZ08298	8.6209	17.2671	58.211	24.5219
SKZ08301	8.62377	12.0689	54.8909	33.0402
SKZ08306	8.62855	13.2195	68.2642	18.5163
SKZ08309	8.63142	23.3897	60.1711	16.4392
SKZ08311	8.63333	41.5581	58.4419	0
SKZ08315	8.63716	34.4416	36.2452	29.3132
SKZ08317	8.63907	17.3456	36.1696	46.4848
SKZ08319	8.64098	40.5627	37.1336	22.3037
SKZ08328	8.64959	17.0057	54.1456	28.8487
SKZ08332	8.65342	52.8536	47.1464	0
SKZ08335	8.65628	30.6639	43.1824	26.1537
SKZ08336	8.65724	23.4872	37.4006	39.1122
SKZ08340	8.66107	21.3254	56.0698	22.6048
SKZ08353	8.6735	10.105	73.9628	15.9322
SKZ08355	8.67541	45.088	48.5404	6.37161
SKZ08356	8.67637	24.1636	57.9147	17.9217
SKZ08359	8.67924	57.5609	39.7357	2.70342
SKZ08362	8.68211	74.1978	25.8022	0
SKZ08365	8.68498	60.4205	39.5795	0
SKZ08366	8.68593	74.573	25.427	0
SKZ08369	8.6888	72.783	27.217	0
SKZ08375	8.69454	49.8408	50.1592	0
SKZ08379	8.69836	50.0763	49.9237	0
SKZ08384	8.70141	90.7526	9.24741	0
SKZ08392	8.70586	71.7911	28.2089	0
SKZ08406	8.71364	26.3565	54.9398	18.7038
SKZ08410	8.71587	29.7896	56.7746	13.4358
SKZ08429	8.72643	85.2508	14.7492	0
SKZ08432	8.7281	82.6989	17.3011	0
SKZ08440	8.73255	38.8585	61.1415	0
SKZ08445	8.73533	43.1481	56.8519	0
SKZ08448	8.737	20.948	67.8772	11.1748
SKZ08452	8.73922	14.4436	64.9966	20.5597
SKZ08453	8.73978	12.403	60.271	27.3259
SKZ08460	8.74367	23.5828	56.8021	19.6151
SKZ08461	8.74422	16.0913	61.7821	22.1265
SKZ08462	8.74478	35.4064	64.5936	0
SKZ08470	8.74923	16.261	83.4179	0.32114
SKZ08479	8.75423	4.75764	67.8234	27.4189
SKZ08487	8.75868	15.9949	57.4024	26.6027
SKZ08497	8.76424	18.8455	78.4974	2.65706
SKZ08501	8.76647	17.2981	82.7018	0
SKZ08502	8.76702	25.8988	70.9342	3.16702
SKZ08509	8.77091	74.5272	25.4728	0
SKZ08512	8.77258	74.5114	25.4886	0
SKZ08516	8.77481	92.9768	7.0232	0
SKZ08519	8.77647	76.5891	23.4109	0
SKZ08527	8.78092	24.7978	40.0531	35.1491
SKZ08532	8.7837	4.04313	65.9482	30.0087
SKZ08539	8.78759	93.0924	6.90755	0
SKZ08542	8.78926	19.7113	54.8744	25.4143
SKZ08544	8.79037	24.3853	59.7374	15.8773
SKZ08550	8.79371	15.4121	56.5187	28.0693
SKZ08556	8.79705	36.1181	59.0354	4.84647
SKZ08560	8.79927	12.3803	51.715	35.9046
SKZ08567	8.80316	25.7598	59.6365	14.6037
SKZ08571	8.80539	2.32368	63.9387	33.7376
SKZ08573	8.8065	15.0157	74.6048	10.3795
SKZ08577	8.80872	27.3105	57.3586	15.331
SKZ08580	8.81039	63.6492	36.3508	0
SKZ08588	8.81484	22.2132	68.147	9.63973
SKZ08589	8.81539	22.6257	66.1164	11.2578
SKZ08596	8.81929	11.9015	72.2294	15.8691
SKZ08600	8.82151	12.0501	70.9241	17.0258
SKZ08603	8.82318	73.8758	26.1242	0
SKZ08604	8.82374	54.3173	45.6827	0
SKZ08610	8.82707	51.6184	48.3816	0
SKZ08613	8.82874	13.5909	86.4091	0
SKZ08620	8.83263	61.1428	38.8572	0
SKZ08628	8.83708	20.1412	79.8588	0
SKZ08632	8.8393	89.9634	10.0366	0
SKZ08635	8.84097	16.9557	67.0122	16.0321
SKZ08639	8.8432	22.2208	77.7792	0
SKZ08640	8.84375	62.6772	37.3228	0
SKZ08641	8.84431	66.3155	33.6845	0
SKZ08643	8.84542	55.0523	44.9477	0
SKZ08645	8.84653	18.6569	55.8388	25.5043
SKZ08647	8.84764	86.9728	13.0272	0
SKZ08653	8.85098	44.2897	55.7103	0
SKZ08655	8.85209	51.7312	48.2688	0
SKZ08657	8.8532	59.3784	40.6216	0
SKZ08659	8.85432	74.0813	25.9187	0
SKZ08661	8.85543	12.4735	87.5265	0
SKZ08664	8.8571	74.1126	25.8874	0
SKZ08669	8.85988	64.3748	33.5986	2.02668
SKZ08678	8.86488	77.6317	22.3683	0
SKZ08679	8.86544	57.672	42.328	0
SKZ08693	8.87322	52.5496	47.4504	0
SKZ08694	8.87378	12.6129	50.6118	36.7753
SKZ08695	8.87433	92.627	7.37297	0
SKZ08696	8.87489	49.732	37.1405	13.1275
SKZ08697	8.87545	8.17294	19.6399	72.1872
SKZ08705	8.87989	19.6436	47.2358	33.1206
SKZ08712	8.88379	100	0	0
SKZ08718	8.88712	100	0	0
SKZ08732	8.89491	79.5927	20.4073	0
SKZ08736	8.89713	74.5901	25.4098	0
SKZ08738	8.89824	95.2648	4.73519	0
SKZ08740	8.89935	57.1935	42.8065	0
SKZ08743	8.90102	36.2702	63.7298	0
SKZ08747	8.90325	63.8011	36.1989	0
SKZ08750	8.90491	46.0101	41.1364	12.8535
SKZ08758	8.90936	8.74957	32.9145	58.3359
SKZ08763	8.91214	7.40707	39.1348	53.4581
SKZ08765	8.91325	16.9919	50.7641	32.2439
SKZ08768	8.91492	19.6734	53.4058	26.9208
SKZ08780	8.92159	62.2401	37.7599	0
SKZ08785	8.92437	48.8956	44.2361	6.86825
SKZ08790	8.92704	4.77345	45.1609	50.0656
SKZ08799	8.93156	40.524	59.476	0
SKZ08812	8.93807	34.5138	62.3436	3.14256
SKZ08817	8.94058	26.3498	63.3236	10.3267
SKZ08823	8.94358	22.1512	64.674	13.1748
SKZ08839	8.9516	6.97868	46.2835	46.7378
SKZ08849	8.95661	0	56.3043	43.6957
SKZ08853	8.95862	55.9308	44.0692	0
SKZ08860	8.96212	20.6242	70.5764	8.79939
SKZ08862	8.96313	32.4588	48.2441	19.2971
SKZ08866	8.96513	37.27	62.73	0
SKZ08884	8.97415	51.5876	48.4124	0
SKZ08895	8.97966	16.4303	41.349	42.2208
SKZ08901	8.98267	28.4019	54.3516	17.2464
SKZ08908	8.98618	26.3825	73.6175	0
SKZ08913	8.98868	36.5877	63.4123	0
SKZ08914	8.98919	26.3738	72.0989	1.52725
SKZ08915	8.98969	36.0735	54.8254	9.10115
SKZ08921	8.99269	52.8804	47.1196	0
SKZ08924	8.9942	65.1296	34.858	0.01248
SKZ08926	8.9952	48.1418	51.8582	0
SKZ08937	9.00071	25.4347	53.6367	20.9286
SKZ08946	9.00522	55.2379	44.5375	0.22455
SKZ08964	9.01424	60.6022	39.3978	0
SKZ08988	9.02721	46.6625	51.1429	2.19459
SKZ08992	9.03071	51.7824	46.4308	1.78679
SKZ09000	9.03771	72.1607	27.8393	0
SKZ09007	9.04383	97.264	2.73597	0
SKZ09012	9.0482	43.4782	56.5218	0
SKZ09017	9.05257	85.6535	14.3465	0
SKZ09023	9.05782	29.0942	60.8868	10.019
SKZ09024	9.05869	82.7635	17.2365	0
SKZ09025	9.05957	29.6881	70.3119	0
SKZ09026	9.06044	18.2635	72.8459	8.89057
SKZ09027	9.06131	39.949	52.468	7.58299
SKZ09028	9.06219	16.6281	72.3297	11.0422
SKZ09039	9.07181	51.5503	48.4497	0
SKZ09050	9.08142	100	0	0
SKZ09058	9.08842	76.6865	23.3135	0
SKZ09064	9.09367	30.5626	57.8418	11.5957
SKZ09068	9.09716	23.392	59.4745	17.1335
SKZ09070	9.09891	19.6252	62.5798	17.7951
SKZ09072	9.10066	50.5198	40.4177	9.06247
SKZ09076	9.10416	36.0776	60.832	3.09038
SKZ09085	9.11203	28.6359	62.4417	8.92243
SKZ09089	9.11552	27.1514	61.0417	11.8069
SKZ09091	9.11727	19.233	68.5867	12.1802
SKZ09095	9.12077	67.2509	32.7491	0
SKZ09098	9.12339	36.6536	63.3464	0
SKZ09099	9.12427	80.0238	19.9762	0
SKZ09100	9.12514	32.9522	62.8038	4.24396
SKZ09102	9.12689	91.2182	8.7818	0
SKZ09104	9.12864	52.0933	47.9067	0
SKZ09109	9.13301	58.7131	41.2869	0
SKZ09123	9.14525	71.3236	28.6764	0
SKZ09127	9.14875	77.4672	22.5328	0
SKZ09130	9.15137	15.5494	84.4506	0
SKZ09132	9.15312	20.9257	78.3847	0.68965
SKZ09135	9.15574	92.2733	7.72675	0
SKZ09137	9.15749	30.9679	63.8743	5.15778
SKZ09140	9.16012	98.6682	1.33177	0
SKZ09141	9.16099	34.1067	65.8933	0
SKZ09142	9.16187	40.1926	59.8074	0
SKZ09144	9.16361	77.4836	22.5164	0
SKZ09147	9.16624	13.1332	84.8437	2.02314
SKZ09150	9.16886	71.8827	28.1173	0
SKZ09155	9.17323	68.1007	31.8993	0
SKZ09159	9.17673	27.3811	72.0077	0.61116
SKZ09160	9.1776	16.1627	34.2264	49.6108
SKZ09162	9.17931	41.1374	25.8088	33.0537
SKZ09163	9.18014	55.0197	24.4781	20.5022
SKZ09164	9.18097	47.7448	24.1379	28.1174
SKZ09168	9.18428	16.766	42.0807	41.1534
SKZ09175	9.19009	28.7954	58.5936	12.611
SKZ09189	9.20169	17.5377	57.6984	24.7638
SKZ09198	9.20916	58.1041	41.8959	0
SKZ09218	9.22574	75.9756	24.0244	0
SKZ09224	9.23037	63.2007	36.7993	0
SKZ09230	9.23293	67.2758	32.7242	0
SKZ09235	9.23507	72.7948	27.2052	0
SKZ09240	9.2372	98.0204	1.97964	0
SKZ09242	9.23806	67.6837	32.3163	0
SKZ09246	9.23977	39.3647	57.296	3.33938
SKZ09250	9.24148	73.9426	26.0574	0
SKZ09255	9.24361	70.7846	29.2154	0
SKZ09265	9.24789	63.9064	36.0936	0
SKZ09270	9.25002	63.5979	36.4021	0
SKZ09272	9.25088	70.7573	29.2427	0
SKZ09276	9.25259	68.9813	31.0187	0
SKZ09285	9.25643	67.9884	32.0116	0
SKZ09286	9.25686	50.8548	38.7037	10.4415
SKZ09289	9.25814	66.3217	33.6783	0
SKZ09293	9.25985	57.4144	42.1736	0.41204
SKZ09297	9.26156	75.2566	24.7434	0
SKZ09301	9.26327	32.1104	67.8896	0
SKZ09304	9.26455	67.374	32.626	0
SKZ09306	9.26541	30.1429	69.8571	0
SKZ09307	9.26583	63.2164	36.7836	0
SKZ09308	9.26626	16.107	65.277	18.616
SKZ09311	9.26754	21.4215	70.5417	8.03681
SKZ09313	9.2684	28.8952	62.7282	8.37668
SKZ09329	9.27523	19.1417	54.3516	26.5067
SKZ09333	9.27694	91.6454	8.35457	0
SKZ09336	9.27822	75.339	24.661	0
SKZ09338	9.27908	38.3132	47.5457	14.1411
SKZ09340	9.27993	79.4968	20.5033	0
SKZ09356	9.28677	91.3647	7.89572	0.73961
SKZ09361	9.28891	37.6944	54.9194	7.38615
SKZ09365	9.29062	86.2937	13.7063	0
SKZ09367	9.29147	82.2499	17.7501	0
SKZ09370	9.29275	85.2382	14.7618	0
SKZ09379	9.2966	86.5518	13.4482	0
SKZ09400	9.30557	53.0883	46.9117	0
SKZ09402	9.30643	84.5631	15.4369	0
SKZ09405	9.30771	23.6776	61.8304	14.4919
SKZ09410	9.31062	84.797	15.203	0
SKZ09412	9.31183	21.412	59.6672	18.9209
SKZ09420	9.31669	85.773	14.227	0
SKZ09423	9.31851	91.341	8.65901	0
SKZ09438	9.32761	62.228	35.9727	1.79933
SKZ09455	9.33793	24.9712	60.405	14.6238
SKZ09458	9.33975	16.6954	31.5994	51.7052
SKZ09464	9.34339	10.3201	32.8331	56.8468
SKZ09468	9.34582	11.2631	44.5534	44.1835
SKZ09472	9.34824	19.237	63.4615	17.3016
SKZ09485	9.35613	59.3403	39.0783	1.58147
SKZ09487	9.35735	56.0428	43.9572	0
SKZ09489	9.35856	71.4405	28.5595	0
SKZ09492	9.36038	73.7641	26.2359	0
SKZ09500	9.36524	83.2107	16.7893	0
SKZ09503	9.36706	98.3474	1.65257	0
SKZ09506	9.36888	92.7664	7.23356	0
SKZ09513	9.37313	83.1396	16.8604	0
SKZ09518	9.37616	79.0998	20.9002	0
SKZ09526	9.38102	39.9134	54.1749	5.91168
SKZ09529	9.38284	81.0347	18.9653	0
SKZ09533	9.38526	35.3219	50.1071	14.5711
SKZ09548	9.39437	34.5447	55.8426	9.61271
SKZ09552	9.39679	28.5128	44.1943	27.2929
SKZ09559	9.40104	33.6691	31.3049	35.026
SKZ09562	9.40286	24.5534	25.7791	49.6676
SKZ09564	9.40408	27.7019	21.0525	51.2456
SKZ09586	9.41743	25.5673	0	74.4327
SKZ09600	9.42615	18.3466	18.2973	63.3561
SKZ09602	9.42747	18.6038	14.4997	66.8965
SKZ09607	9.43078	32.2463	30.6219	37.1319
SKZ09610	9.43277	35.7426	51.4709	12.7865
SKZ09619	9.43873	79.2405	20.7595	0
SKZ09624	9.44204	68.0296	31.9704	0
SKZ09627	9.44403	62.7871	37.2129	0
SKZ09629	9.44535	83.0548	16.9452	0
SKZ09630	9.44601	29.2612	70.7388	0
SKZ09631	9.44668	57.226	42.774	0
SKZ09632	9.44734	27.2471	70.1095	2.64341
SKZ09636	9.44999	100	0	0
SKZ09640	9.45264	32.6501	67.3499	0
SKZ09642	9.45396	50.1476	49.8524	0
SKZ09648	9.45793	74.2207	25.7793	0
SKZ09652	9.46058	6.17968	87.9257	5.89467
SKZ09654	9.46191	36.4505	63.5495	0
SKZ09656	9.46323	22.9722	77.0278	0
SKZ09658	9.46456	92.5512	7.44883	0
SKZ09661	9.46654	31.7704	28.3142	39.9154
SKZ09663	9.46787	22.4358	20.527	57.0371
SKZ09665	9.46919	12.9799	24.4123	62.6078
SKZ09674	9.47515	18.7096	63.2653	18.0251
SKZ09687	9.48376	40.4941	35.5367	23.9693
SKZ09692	9.48707	73.8779	26.1221	0
SKZ09693	9.48774	73.3836	26.6164	0
SKZ09695	9.48906	75.224	24.776	0
SKZ09697	9.49039	81.4643	18.5357	0
SKZ09698	9.49105	77.2813	22.7187	0
SKZ09699	9.49171	84.0809	15.9191	0
SKZ09700	9.49237	66.4189	33.5811	0
SKZ09705	9.49568	32.9309	67.0691	0
SKZ09708	9.49767	87.2059	12.7941	0
SKZ09710	9.499	19.8552	79.4811	0.66366
SKZ09713	9.50098	73.8745	26.1255	0
SKZ09717	9.50363	66.092	33.908	0
SKZ09719	9.50496	58.6338	41.3662	0
SKZ09723	9.5076	55.4489	43.8443	0.70687
SKZ09727	9.51025	77.9971	22.0029	0
SKZ09729	9.51158	55.7651	44.2349	0
SKZ09730	9.51224	60.147	39.853	0
SKZ09745	9.52217	91.2137	8.78633	0
SKZ09749	9.52482	45.5756	49.8806	4.54383
SKZ09750	9.52549	41.7265	53.1888	5.08473
SKZ09757	9.53012	47.1198	48.7482	4.13196
SKZ09762	9.53343	19.4769	72.5982	7.92497
SKZ09766	9.53608	38.8792	61.1208	0
SKZ09773	9.54072	22.5566	77.4434	0
SKZ09776	9.54271	71.3458	28.6542	0
SKZ09780	9.54535	88.3319	11.6681	0
SKZ09789	9.55132	18.2438	81.7562	0
SKZ09793	9.55396	92.9207	7.07927	0
SKZ09797	9.55661	23.1026	76.8974	0
SKZ09800	9.5586	44.2848	55.7152	0
SKZ09802	9.55993	11.8208	85.9196	2.25957
SKZ09807	9.56324	42.1461	45.6686	12.1854
SKZ09810	9.56522	49.2284	35.6546	15.117
SKZ09813	9.56718	93.9533	6.04674	0
SKZ09815	9.56846	100	0	0
SKZ09818	9.57037	26.5574	73.4425	0
SKZ09820	9.57165	31.0109	57.6288	11.3603
SKZ09821	9.57228	96.2314	3.76858	0
SKZ09824	9.5742	36.6415	47.3104	16.0481
SKZ09826	9.57547	40.8039	59.1961	0
SKZ09829	9.57738	71.0584	28.9416	0
SKZ09831	9.57866	91.0062	8.99378	0
SKZ09835	9.58088	49.7389	47.923	2.33811
SKZ09838	9.58228	45.1967	46.4416	8.36169
SKZ09842	9.58415	55.5786	38.3691	6.05238
SKZ09848	9.58695	52.0081	18.0315	29.9604
SKZ09859	9.59208	40.5826	36.4548	22.9626
SKZ09863	9.59395	16.0876	78.9155	4.99689
SKZ09870	9.59722	67.4726	32.5274	0
SKZ09876	9.60002	47.55	49.7516	2.69844
SKZ09880	9.60189	45.4916	42.2152	12.2931
SKZ09897	9.60983	22.9845	27.7165	49.2989
SKZ09901	9.61171	40.2527	59.7473	0
SKZ09906	9.61405	42.3362	57.6638	0
SKZ09908	9.61499	74.393	25.607	0
SKZ09920	9.62061	19.6321	80.3679	0
SKZ09923	9.62201	88.8613	11.1387	0
SKZ09924	9.62248	40.8524	59.1476	0
SKZ09927	9.62388	16.4121	78.6137	4.97419
SKZ09928	9.62435	65.3394	34.6606	0
SKZ09932	9.62622	94.2645	5.73547	0
SKZ09940	9.62997	80.449	19.551	0
SKZ09941	9.63044	20.7608	79.2392	0
SKZ09942	9.63091	40.5119	59.4881	0
SKZ09943	9.63138	13.0735	86.9265	0
SKZ09947	9.63325	99.2457	0.75434	0
SKZ09958	9.6384	15.8885	62.1612	21.9503
SKZ09960	9.63934	8.82321	73.26	17.9168
SKZ09961	9.6398	0	37.1249	62.8751
SKZ09963	9.64074	36.0293	63.9707	0
SKZ09972	9.65432	98.4235	1.57648	0
SKZ09973	9.65627	94.7479	5.25213	0
SKZ09981	9.67188	37.4521	62.5479	0
SKZ09985	9.67969	91.0579	8.832	0.11007
SKZ09992	9.69337	79.5353	20.4646	0
SKZ10000	9.70906	12.5977	49.3753	38.027
SKZ10001	9.71102	29.9289	60.5806	9.49049
SKZ10003	9.71494	3.40574	96.5943	0
SKZ10006	9.72082	96.4274	3.5726	0
SKZ10013	9.73454	95.0043	4.99572	0
SKZ10020	9.74429	52.3163	47.6837	0
SKZ10026	9.75039	97.723	2.277	0
SKZ10029	9.75343	96.248	3.75198	0
SKZ10038	9.76258	66.0341	33.9659	0
SKZ10050	9.77478	27.5451	56.681	15.7738
SKZ10065	9.79003	29.5241	62.6564	7.81947
SKZ10069	9.79409	0	32.4354	67.5646
SKZ10072	9.79714	26.6242	46.4354	26.9404
SKZ10077	9.80222	19.7616	69.184	11.0543
SKZ10084	9.80934	75.7822	24.2178	0
SKZ10085	9.81035	89.8343	10.1657	0
SKZ10086	9.81137	88.2918	11.7082	0
SKZ10089	9.81442	58.5905	17.0369	24.3726
SKZ10100	9.8256	21.2368	48.4162	30.3469
SKZ10105	9.83068	72.9353	27.0647	0
SKZ10110	9.83576	62.7837	37.2163	0
SKZ10118	9.84389	25.4367	48.9306	25.6326
SKZ10126	9.85203	88.7842	11.2158	0
SKZ10129	9.85508	17.183	82.817	0
SKZ10133	9.85914	68.8033	31.1967	0
SKZ10134	9.86016	6.39604	61.4465	32.1574
SKZ10139	9.86524	81.1593	18.8407	0
SKZ10155	9.88086	44.6766	55.3234	0
SKZ10156	9.88145	18.0407	60.7784	21.1809
SKZ10157	9.88203	46.4895	41.9359	11.5746
SKZ10165	9.8867	86.4282	13.5718	0
SKZ10168	9.88952	76.1899	23.8101	0
SKZ10173	9.89421	41.0754	58.9246	0
SKZ10174	9.89515	15.3523	62.6549	21.9929
SKZ10183	9.9036	87.2797	12.7203	0
SKZ10185	9.90548	86.6345	11.7461	1.61938
SKZ10188	9.9083	100	0	0
SKZ10200	9.91957	31.0502	57.409	11.5408
SKZ10201	9.92085	79.6632	20.3368	0
SKZ10205	9.92722	76.843	19.2047	3.95224
SKZ10209	9.93359	81.2026	18.7974	0
SKZ10227	9.96225	37.358	60.8995	1.74247
SKZ10230	9.96703	7.11188	46.2069	46.6812
[truncated: 1,399 more rows]

## Sheet: End_Member_Densities
Grain size	ln(Grain size)	Phi	EM 1	EM 2	EM 3
0.2	-1.60944	12.2877	2.38341	0	0
0.5	-0.69315	10.9658	5.87233	0	7e-05
1	0	9.96578	13.5063	0.00114	0.00116
2	0.69315	8.96578	27.2234	0.09051	0.01265
5	1.60944	7.64386	40.1611	3.94316	0.16079
7.5	2.0149	7.05889	10.6216	10.0569	0.39532
10	2.30259	6.64386	0.23184	14.8606	0.68802
15	2.70805	6.05889	0	17.5021	1.33401
20	2.99573	5.64386	0	14.9326	1.961
25	3.21888	5.32193	0	11.2799	2.51905
30	3.4012	5.05889	0	8.09815	2.99533
35	3.55535	4.8365	0	5.69553	3.39189
40	3.68888	4.64386	0	3.98131	3.71625
45	3.80666	4.47393	0	2.78639	3.97747
50	3.91202	4.32193	0	1.95995	4.18446
55	4.00733	4.18442	0	1.38836	4.34531
60	4.09434	4.05889	0	0.99136	4.46716
65	4.17439	3.94342	0	0.71385	4.55614
70	4.2485	3.8365	0	0.51841	4.61747
75	4.31749	3.73697	0	0.37963	4.65559
80	4.38203	3.64386	0	0.28027	4.67426
85	4.44265	3.55639	0	0.20855	4.67663
90	4.49981	3.47393	0	0.15636	4.66538
100	4.60517	3.32193	0	0.08978	4.61074
110	4.70048	3.18442	0	0.05292	4.52459
130	4.86753	2.94342	0	0.01972	4.29583
150	5.01064	2.73697	0	0.00795	4.03147
175	5.16479	2.51457	0	0.00281	3.69138
200	5.29832	2.32193	0	0.00108	3.36396
225	5.4161	2.152	0	0.00045	3.06007
250	5.52146	2	0	0.0002	2.78321
300	5.70378	1.73697	0	4e-05	2.3091
400	5.99146	1.32193	0	0	1.62218
500	6.21461	1	0	0	1.17418
650	6.47697	0.62149	0	0	0.75984
800	6.68461	0.32193	0	0	0.51611
950	6.85646	0.074	0	0	0.36425
1100	7.00307	-0.1375	0	0	0.26514
1250	7.1309	-0.32193	0	0	0.19796
1400	7.24423	-0.48543	0	0	0.15097
1550	7.34601	-0.63227	0	0	0.11723
1700	7.43838	-0.76553	0	0	0.09246
1850	7.52294	-0.88753	0	0	0.07392
